# Supplementary material for: Genome-wide association study and polygenic risk score analysis of esketamine treatment response
Source: Sci Rep. 2020 Jul 28;10:12649. doi: 10.1038/s41598-020-69291-6 (PMC7387452; doi:10.1038/s41598-020-69291-6)
Supplement: Supplementary file 2 — Supplementary Information 2. [file 41598_2020_69291_MOESM2_ESM.xlsx]

## Sheet: Table 1
Table 1 Characteristics of study participants comparing remitters from non-remitters
	Remitters (n = 255)	Non-remitters (n = 272)	p-value
Mean (SD)
Age*	50.6 (13.8)	53.4 (13.5)	0.424
Baseline BMI*	28.1 (5.6)	28.3 (5.8)	0.742
Baseline MADRS score*	29.7 (4.7)	33.0 (4.7)	6.36e-13
N (%)
Gender, Female	153 (60.0)	175 (64.3)	0.3489
Study			7.34e-05
TRANSFORM-3	10 (3.9)	39 (14.3)
SUSTAIN-2	245 (96.1)	233 (85.7)
Concomitant antidepressant medications			0.7818
DULOXETINE	90 (35.3)	87 (32.0)
ESCITALOPRAM	78 (30.6)	80 (29.4)
SERTRALINE	42 (16.5)	52 (19.1)
VENLAFAXINE XR	45 (17.6)	52 (19.1)
None		1 (0.4)
* p-value reported is type III test statistics controlling for study

## Sheet: Table 2
rsID	Chr	pos	A1	A2	FRQ	INFO	Beta/OR	SE	p	Func.refGene	Gene.refGene	GeneDetail.refGene
Percentage change of MADRS from baseline
rs11465988	12	66641813	C	T	0.9898	0.5109	-51.5905	9.2196	3.568e-08	exonic	IRAK3
rs17767394	12	66636086	C	A	0.9843	0.7816	-32.717	6.0252	8.682e-08	intronic	IRAK3
rs4739050	8	64034747	G	A	0.3376	1.0185	7.4888	1.3622	6.056e-08	intergenic	TTPA;YTHDF3-AS1	dist=36135;dist=45537
rs151184257	4	105714757	A	G	0.9888	0.6097	-40.4986	7.9229	4.505e-07	intergenic	CXXC4-AS1;TET2	dist=96008;dist=352275
rs115141868	2	70816605	A	C	0.9898	0.4808	-46.7739	9.3442	7.647e-07	intergenic	TGFA;ADD2	dist=35458;dist=72611
Response status
rs10957273	8	64029091	T	C	0.3028	1.0031	0.3297	0.2249	8.067e-07	intergenic	TTPA;YTHDF3-AS1	dist=30479;dist=51193

## Sheet: Table 3
Threshold	r2PRS	r2Full	r2Null	Standardized Coefficient*	Standard Error	p	Number of SNP	Base GWAS	Reference
Percentage change of MADRS from baseline
0.05	0.017351	0.152098	0.134747	-3.06406	0.941117	0.00120352	13443	Depressive symptoms	Okbay et al., 2016
0.001	0.0111608	0.145908	0.134747	-2.50001	0.960904	0.0095365	1000	ADHD	Demontis et al., 2019
0.001	0.00761273	0.14236	0.134747	2.0223	0.94311	0.0324667	245	Anxiety	Otowa et al., 2016
0.001	0.00699865	0.141746	0.134747	2.04481	0.994923	0.0403473	2742	PGC2_SCZ	Ripke et al., 2014
0.3	0.00638174	0.141129	0.134747	-1.94554	0.991676	0.0503033	44314	Insomnia	Hammerschlag et al., 2017
0.001	0.00521661	0.139964	0.134747	1.82104	1.02735	0.0768794	1362	PGC2_BIP	Stahl et al., 2019
0.001	0.00354911	0.138297	0.134747	-1.4169	0.970047	0.144708	1917	PGC2_MDD+UKB	Howard et al., 2019
0.5	0.00295958	0.137707	0.134747	-3.76934	2.82691	0.182985	60258	SA_in_MDD_BIP_SCZ	Mullins et al., 2019
0.001	0.00229691	0.137044	0.134747	-1.35847	1.15693	0.240844	471	SA_in_MDD	Mullins et al., 2019
0.001	0.00101084	0.135758	0.134747	0.761053	0.977747	0.436698	5295	EA	Lee et al., 2018
0.05	0.000785382	0.135533	0.134747	-0.724591	1.05624	0.493008	12344	ASD	Grove et al., 2019
0.05	0.000728554	0.135476	0.134747	0.64587	0.977547	0.50909	10729	SWB	Okbay et al., 2016
0.05	0.000634123	0.135382	0.134747	-0.584847	0.948862	0.537919	18460	CP	Lee et al., 2018
0.05	0.0006288	0.135376	0.134747	-0.593588	0.967115	0.539631	13743	Neuroticism	Okbay et al., 2016
0.001	0.00050388	0.135251	0.134747	-0.525851	0.957148	0.582968	6764	BMI	Yengo et al., 2018
Response status
0.05	0.0218424	0.34341	0.321568	0.427579	0.150092	0.00438863	13443	Depressive symptoms	Okbay et al., 2016
1	0.018916	0.340484	0.321568	0.406821	0.152992	0.00783477	77733	ADHD	Demontis et al., 2019
0.4	0.0182367	0.339804	0.321568	-0.635983	0.245466	0.00957188	56270	PGC2_SCZ	Ripke et al., 2014
0.001	0.0103815	0.331949	0.321568	-0.282714	0.144343	0.0501569	245	Anxiety	Otowa et al., 2016
0.5	0.00654157	0.328109	0.321568	0.690012	0.439465	0.116388	60258	SA_in_MDD_BIP_SCZ	Mullins et al., 2019
0.2	0.0050513	0.326619	0.321568	0.200641	0.145027	0.166521	34449	Insomnia	Hammerschlag et al., 2017
0.001	0.00454651	0.326114	0.321568	-0.186332	0.141866	0.189035	5295	EA	Lee et al., 2018
0.05	0.0041483	0.325716	0.321568	-0.185374	0.147757	0.209631	10729	SWB	Okbay et al., 2016
0.001	0.00366392	0.325232	0.321568	-0.163539	0.138857	0.238894	733	ASD	Grove et al., 2019
0.4	0.00251489	0.324083	0.321568	0.34135	0.350719	0.33041	52541	SA_in_MDD	Mullins et al., 2019
0.1	0.00228732	0.323855	0.321568	-0.14644	0.157667	0.352996	24185	PGC2_MDD+UKB	Howard et al., 2019
0.001	0.00184734	0.323415	0.321568	0.116903	0.139562	0.40223	6764	BMI	Yengo et al., 2018
0.05	0.000794085	0.322362	0.321568	-0.132464	0.241406	0.583198	15002	PGC2_BIP	Stahl et al., 2019
0.3	0.000469917	0.322038	0.321568	-0.0617513	0.146365	0.673098	47523	CP	Lee et al., 2018
0.001	0.000213117	0.321781	0.321568	-0.0401989	0.141513	0.776361	1108	Neuroticism	Okbay et al., 2016
Remission status
0.05	0.020447	0.218933	0.198486	0.299848	0.0983267	0.00229216	13443	Depressive symptoms	Okbay et al., 2016
1	0.019018	0.217504	0.198486	0.306665	0.104209	0.00325264	79083	Insomnia	Hammerschlag et al., 2017
0.001	0.0131928	0.211679	0.198486	-0.26206	0.10677	0.0141107	1362	PGC2_BIP	Stahl et al., 2019
0.001	0.0127337	0.211219	0.198486	-0.250228	0.103994	0.0161198	2742	PGC2_SCZ	Ripke et al., 2014
0.001	0.0103469	0.208833	0.198486	0.215525	0.0988766	0.0292769	1917	PGC2_MDD+UKB	Howard et al., 2019
0.05	0.00709676	0.205582	0.198486	-0.183222	0.101262	0.070391	6160	Anxiety	Otowa et al., 2016
0.1	0.00668848	0.205174	0.198486	-0.182494	0.103908	0.0790368	20193	ASD	Grove et al., 2019
0.5	0.00611421	0.2046	0.198486	0.482995	0.287666	0.0931499	60258	SA_in_MDD_BIP_SCZ	Mullins et al., 2019
0.001	0.00482744	0.203313	0.198486	0.146807	0.0983278	0.135428	1000	ADHD	Demontis et al., 2019
0.05	0.00292355	0.201409	0.198486	0.114436	0.0984203	0.244938	13743	Neuroticism	Okbay et al., 2016
0.5	0.00220535	0.200691	0.198486	0.09777	0.0966695	0.311832	61486	CP	Lee et al., 2018
0.001	0.00119781	0.199684	0.198486	-0.0738896	0.0991839	0.456286	5295	EA	Lee et al., 2018
0.001	0.00113909	0.199625	0.198486	0.0850034	0.116935	0.467268	471	SA_in_MDD	Mullins et al., 2019
1	0.00091008	0.199396	0.198486	0.0650764	0.100148	0.515822	67436	SWB	Okbay et al., 2016
0.3	0.000424952	0.198911	0.198486	-0.0447684	0.100851	0.65711	40520	BMI	Yengo et al., 2018

## Sheet: ST1
Table S1 Characteristics of study participants by study
	TRANSFORM-3 (n = 49)	SUSTAIN-2 (n = 478)
Mean (%)
Age	69.6 (4.5)	50.2 (13.0)
Baseline BMI	28.7 (5.0)	28.2 (5.8)
Baseline MADRS score	35.3 (6.0)	31.0 (4.7)
Percentage change from baseline	-32.2 (32.9)	-58.3 (20.2)
N (%)
Race, White	49 (100)	478 (100)
Gender, Female	31 (63.3)	297 (62.1)
Remission status, remitted	10 (20.4)	245 (51.3)
Responder status, responder	14 (28.6)	429 (89.7)
Concomitant medications
DULOXETINE	17 (34.7)	160 (33.5)
ESCITALOPRAM	21 (42.9)	137 (28.7)
SERTRALINE	7 (14.3)	87 (18.2)
VENLAFAXINE XR	4 (8.2)	93 (19.5)
None		1 (0.2)

## Sheet: ST3
Table S3 A list of suggestive association with p-value less than 1 x 10-4
SNP	CHR	BP	A1	A2	FRQ	INFO	BETA	SE	P	TOTAL	NSIG	S05	S01	S001	S0001	SP2
Percentage change of MADRS from baseline
rs11465988	12	66641813	C	T	0.9898	0.5109	-51.5905	9.2196	3.568e-08	63	0	0	0	3	60	rs115816346(1),rs7960539(1),rs7963270(1),rs80314004(1),rs143702739(1),rs185491172(1),rs17102063(1),rs17102065(1),rs17097817(1),rs143275329(1),rs17102071(1),rs17102075(1),rs112785940(1),rs147122944(1),rs141736845(1),rs17102107(1),rs113784586(1),rs61387333(1),rs112235837(1),rs74536407(1),rs78460607(1),rs34557475(1),rs11836532(1),rs79407829(1),rs201048309(1),rs116506941(1),rs76158356(1),rs116954047(…
rs4739050	8	64034747	G	A	0.3376	1.0185	7.4888	1.3622	6.056e-08	375	50	45	81	63	136	rs17273584(1),rs141877288(1),rs117271174(1),rs116684130(1),rs4521749(1),rs4292679(1),rs143421166(1),rs11775329(1),rs74364292(1),rs10096177(1),rs77909517(1),rs55961107(1),rs4469451(1),rs7006055(1),rs55641096(1),rs60759608(1),rs12114516(1),rs4626587(1),rs4573266(1),rs4466391(1),rs4593533(1),rs10957253(1),rs9298067(1),rs16929792(1),rs4368971(1),rs4434615(1),rs4478566(1),rs4412364(1),rs6998501(1),rs4…
rs56853567	18	15091839	C	T	0.9885	0.3834	-52.5556	9.783	1.179e-07	28	11	8	9	0	0	rs150042144(1),rs145046027(1),rs201021912(1),rs4257432(1),rs142365140(1),rs145790363(1),rs114847269(1),rs140361149(1),rs186491828(1)
rs151184257	4	105714757	A	G	0.9888	0.6097	-40.4986	7.9229	4.505e-07	6	0	0	1	1	4	rs139282291(1),rs143792394(1),rs114280358(1),rs116082955(1),rs116703211(1),rs149130651(1)
rs115141868	2	70816605	A	C	0.9898	0.4808	-46.7739	9.3442	7.647e-07	1	1	0	0	0	0	NONE
rs202236734	8	121857592	CG	C	0.3297	0.7741	7.8351	1.5786	9.429e-07	236	153	21	50	2	10	rs4871129(1),rs58888282(1),rs11989539(1),rs75912386(1),rs72682558(1),rs4258046(1),rs28607826(1),rs28616240(1),rs4871131(1),rs77488019(1),rs28867441(1),rs28855694(1),rs10955988(1),rs10955989(1),rs12679182(1),rs10108835(1),rs72682563(1),rs6987257(1),rs7822849(1),rs4585781(1),rs77367541(1),rs10094256(1),rs10113144(1),rs9643149(1),rs28521810(1),rs7007426(1),rs4339689(1),rs4369032(1),rs4367595(1),rs35…
rs551966	10	29474198	C	T	0.8555	0.8969	-9.7472	1.9702	1.02e-06	84	23	39	12	10	0	rs497543(1),rs506992(1),rs490959(1),rs520055(1),rs576605(1),rs522001(1),rs572170(1),rs571042(1),rs542644(1),rs181379007(1),rs111234151(1),rs558468(1),rs478990(1),rs480757(1),rs570942(1),rs7069096(1),rs11598610(1),rs508195(1),rs501138(1),rs498365(1),rs517102(1),rs497504(1)
rs76381578	8	89156973	A	T	0.9484	0.8839	-15.2371	3.1547	1.802e-06	98	61	5	5	1	26	rs3739382(1),rs2054415(1),rs144878475(1),rs12675659(1),rs16878008(1),rs12678400(1),rs28906377(1),rs79648450(1),rs62525939(1),rs138353660(1),rs200807693(1),rs62525940(1),rs76441493(1),rs62525941(1),rs62525942(1),rs1477917(1),rs28907618(1),rs28907614(1),rs16878865(1),rs75884184(1),rs201401784(1),rs28907596(1),rs11988837(1),rs80158371(1),rs79099101(1),rs12056891(1),rs149823923(1),rs147161042(1),rs74…
rs150512710	4	5803114	G	A	0.9775	0.3406	-35.9753	7.4944	2.077e-06	11	11	0	0	0	0	NONE
rs137976722	4	29744294	CAAATA	C	0.9863	0.7965	-31.4511	6.5657	2.179e-06	29	0	13	2	0	14	rs16882209(1),rs59001940(1),rs73117990(1),rs59155877(1),rs6842717(1),rs7685411(1),rs58672702(1),rs2077849(1),rs16882212(1),rs4260493(1),rs7697209(1),rs2310088(1),rs73114568(1),rs73114570(1),rs73114572(1),rs61421751(1)
rs141153844	4	20655171	C	A	0.9761	0.5532	-27.5742	5.7572	2.187e-06	10	6	0	1	0	3	rs114566164(1),rs147970874(1),rs199498673(1),rs114562897(1)
rs13141139	4	1310927	G	C	0.9881	0.3034	-52.0532	10.8976	2.326e-06	2	1	1	0	0	0	NONE
rs113873241	3	151997831	T	A	0.9861	0.5141	-37.1242	7.7766	2.356e-06	7	0	0	4	2	1	rs28858133(1),rs111423993(1),rs113033074(1),rs113447139(1),rs111259866(1),rs199591065(1),rs9883197(1)
rs77609995	10	108345952	A	G	0.9836	0.5077	-34.2748	7.1996	2.509e-06	13	3	1	4	0	5	rs117706744(1),rs117918491(1),rs143289286(1),rs77083910(1),rs147599913(1),rs77570700(1),rs79443889(1),rs76826816(1),rs78782521(1)
rs67702993	5	41030722	C	A	0.7547	0.8748	-7.7028	1.6203	2.591e-06	261	164	54	33	2	8	rs67182849(1),rs7704504(1),rs78292884(1),rs11741451(1),rs1878291(1),rs704040(1),rs896115(1),rs896117(1),rs1001420(1),rs2167229(1),rs13170924(1),rs2876851(1),rs13169722(1),rs200161436(1),rs13178680(1),rs13161098(1),rs6879386(1),rs4496748(1),rs4512171(1),rs141477040(1),rs149457352(1),rs141151151(1),rs149979338(1),rs66868443(1),rs11738326(1),rs6873094(1),rs6894732(1),rs6873239(1),rs7714600(1),rs3512…
rs113784139	2	106908549	C	A	0.943	0.5913	-17.3441	3.6657	2.881e-06	10	7	1	0	1	1	rs188049586(1),rs138212446(1)
rs17180259	12	66623933	G	A	0.9876	0.7537	-32.5619	6.8995	3.048e-06	9	0	2	0	2	5	rs17102070(1),rs7306720(1),rs76374781(1),rs1184883(1),rs1797411(1),rs1168743(1),rs1967338(1)
rs74833943	3	38923033	A	C	0.8568	0.8332	9.7351	2.0662	3.164e-06	424	18	27	320	9	50	rs34285399(1),rs73066517(1),rs73066520(1),rs73066522(1),rs73066523(1),rs13069377(1),rs6799972(1),rs12632617(1),rs6785759(1),rs73066532(1),rs11707517(1),rs11711694(1),rs4340642(1),rs10470675(1),rs12636895(1),rs139580780(1),rs28712774(1),rs9859109(1),rs10470616(1),rs12107043(1),rs13320845(1),rs13317208(1),rs7619839(1),rs7639484(1),rs4541346(1),rs4561763(1),rs9852838(1),rs9876862(1),rs11715722(1),rs…
rs143769938	9	106271445	G	T	0.9867	0.3473	45.7384	9.7772	3.702e-06	0	0	0	0	0	0	NONE
rs4276687	8	63784705	A	G	0.705	0.9532	-6.8847	1.4729	3.768e-06	105	99	1	4	0	1	rs6980782(1),rs72655013(1),rs35478421(1),rs72655014(1),rs78923156(1)
rs62575160	9	106265810	C	A	0.9823	0.39	37.4168	8.0089	3.811e-06	0	0	0	0	0	0	NONE
exm2273047	22	49096694	C	T	0.6822	1.0329	6.4963	1.3913	3.857e-06	187	135	12	20	3	17	rs113751921(1),rs11204502(1),rs11204503(1),rs11204504(1),rs71747297(1),rs199843113(1),rs9617501(1),rs9617502(1),rs9617421(1),rs9617503(1),rs9617504(1),rs56392180(1),rs55781021(1),rs56307769(1),rs147389546(1),rs149517809(1),rs146303538(1),rs144288505(1),rs146584755(1),rs201927668(1),rs13053815(1),rs132225(1),rs130121(1),rs130122(1),rs130123(1),rs130124(1),rs130125(1),rs76794348(1),rs58760612(1),rs…
rs77861730	15	66920495	T	C	0.9786	0.7794	23.8526	5.1294	4.216e-06	13	7	1	2	0	3	rs77659620(1),rs80297754(1),rs75435650(1),rs12050816(1),rs12050817(1)
rs117717236	10	120699411	G	C	0.969	0.4033	-27.4409	5.9325	4.728e-06	20	17	2	0	0	1	rs145553737(1)
rs142489926	6	99879246	T	A	0.9888	0.4572	-42.1954	9.1542	5.094e-06	2	1	0	1	0	0	rs147557155(1)
rs116974145	16	73433445	G	A	0.9844	0.3929	-38.5584	8.3664	5.11e-06	2	2	0	0	0	0	NONE
rs11052682	12	33553781	T	C	0.9741	0.9346	-20.1464	4.3742	5.182e-06	222	78	36	99	9	0	rs11052597(1),rs10844536(1),rs11052599(1),rs11052602(1),rs10844538(1),rs2389190(1),rs10844539(1),rs10844540(1),rs139504320(1),rs4514512(1),rs4275702(1),rs11052608(1),rs10844542(1),rs11052611(1),rs11052612(1),rs61929594(1),rs137882791(1),rs16920840(1),rs11052613(1),rs1601142(1),rs1601141(1),rs58309791(1),rs61929596(1),rs11052615(1),rs10844546(1),rs10844547(1),rs11052616(1),rs145557454(1),rs1084454…
rs150108287	9	106320597	G	C	0.9826	0.4117	36.1719	7.8669	5.37e-06	0	0	0	0	0	0	NONE
rs116374079	3	70165698	C	T	0.9786	0.5199	-28.8083	6.2705	5.463e-06	5	0	1	0	3	1	rs115183568(1),rs140050644(1),rs114036870(1),rs114289805(1)
rs118184488	9	106190695	C	T	0.9862	0.372	42.3456	9.2196	5.494e-06	0	0	0	0	0	0	NONE
rs138256067	9	339720	T	G	0.9891	0.4327	-43.956	9.6142	6.051e-06	0	0	0	0	0	0	NONE
psy_rs112341441	18	37850146	A	C	0.9848	0.9846	-24.4593	5.393	7.153e-06	1	0	0	0	0	1	rs117196331(1)
rs79939184	5	16157356	T	C	0.988	0.517	-38.3288	8.4553	7.229e-06	40	31	5	1	0	3	rs34918330(1),rs75227868(1),rs116408101(1),rs115349236(1)
rs72759613	5	31957284	G	A	0.9411	0.7636	-14.3869	3.1746	7.268e-06	53	30	8	1	4	10	rs4373292(1),rs80049684(1),rs4867094(1),rs2877238(1),rs4867095(1),rs4867096(1),rs72759611(1),rs6862194(1),rs6862860(1),rs7704219(1),rs17510111(1),rs4867097(1),rs138864437(1),rs66799017(1),rs66819843(1)
rs79490404	16	28211745	T	C	0.9886	0.7277	-32.6871	7.2175	7.37e-06	11	3	2	3	1	2	rs144619400(1),rs4788042(1),psy_rs117376252(1),rs11646222(1),rs7195723(1),rs150273737(1)
7_9352308	7	9352308	G	GA	0.9878	0.443	-40.4638	8.9356	7.386e-06	9	6	1	0	1	1	rs144681115(1),rs73042590(1)
rs116975924	14	80812363	C	T	0.9857	0.5058	-35.0775	7.75	7.463e-06	13	11	0	0	2	0	rs117369541(1),rs150771200(1)
rs111384268	15	76466643	G	A	0.9185	0.9249	11.3007	2.5036	7.891e-06	138	18	88	14	5	13	rs78911138(1),rs35977288(1),rs75628323(1),rs67241126(1),rs77031154(1),rs144295893(1),rs2469559(1),rs2456054(1),rs2456053(1),rs17456573(1),rs2469568(1),rs2456047(1),rs143282453(1),rs2460153(1),rs2469564(1),rs79495512(1),psy_rs80292319(1),rs77815174(1),rs77387260(1),rs77633900(1),exm1179125(1),rs2291449(1),rs201405241(1),rs74805465(1),rs78185702(1),rs201239636(1),rs2456033(1),rs77623289(1),rs718025…
rs147333636	1	58100630	T	C	0.9892	0.3769	46.9233	10.4121	8.153e-06	3	2	0	0	0	1	rs148845454(1)
rs189749048	9	14595485	C	A	0.9878	0.417	-41.4729	9.2244	8.555e-06	0	0	0	0	0	0	NONE
rs7191671	16	12472650	C	G	0.9085	0.7675	-11.7671	2.6215	8.842e-06	121	46	2	47	17	9	rs7196271(1),rs57472888(1),rs57062904(1),rs67874954(1),rs9923095(1),rs7190594(1),rs7204072(1),rs6498282(1),exm2264608(1),rs11641000(1),rs73513935(1),rs11645049(1),rs11645083(1),rs11642448(1),rs55918425(1),rs61098049(1),rs35570704(1),rs17819735(1),rs17220724(1),rs8048377(1),rs12448282(1),rs8055030(1),rs8055044(1),rs6498290(1),rs68137087(1),rs7203335(1),rs202007424(1),rs72398718(1),rs17819932(1),rs…
rs199699215	5	142640201	TGC	T	0.9695	0.4602	-25.1097	5.5972	8.944e-06	3	1	2	0	0	0	NONE
rs1092013	14	58202429	A	T	0.884	0.7494	-10.7514	2.4017	9.338e-06	133	79	14	34	4	2	rs4553530(1),rs7147560(1),rs147795277(1),rs1072960(1),rs4387515(1),rs17093595(1),rs114522328(1),rs76322377(1),rs8011764(1),rs116597447(1),rs151101606(1),rs146699369(1),rs17093599(1),rs74442307(1),rs145171597(1),rs8020764(1),rs1092046(1),rs1092042(1),rs150896619(1),rs114324405(1),rs7156684(1),rs138200484(1),rs147209326(1),rs78701054(1),rs74592663(1),rs75466391(1),rs114482890(1),rs1092019(1),rs7646…
rs76281048	2	164189360	G	A	0.9866	0.3495	-42.9841	9.6031	9.36e-06	0	0	0	0	0	0	NONE
rs12678059	8	133123667	G	A	0.9248	1.0138	11.1724	2.5014	9.774e-06	42	21	7	0	2	12	rs2116464(1),rs12542487(1),rs4641044(1),rs2403733(1),rs7842590(1),rs12549229(1),rs10505587(1),rs4736549(1),rs4736550(1),rs2163608(1),rs2272679(1),rs7819259(1),rs7839133(1),rs6991482(1)
rs201450934	8	140164597	GTT	G	0.8675	0.9133	-9.0789	2.0342	9.917e-06	211	104	22	9	37	39	rs72733662(1),rs11988886(1),rs72733664(1),rs72733665(1),rs145038544(1),rs16910104(1),rs72733671(1),rs72733673(1),rs72733674(1),rs59104419(1),rs72733683(1),rs72733684(1),rs72733686(1),rs72733687(1),rs72733689(1),rs72733690(1),rs146733138(1),rs72733691(1),rs72733692(1),rs72733694(1),rs72733695(1),rs10101778(1),rs10112239(1),rs72733696(1),rs66480575(1),rs72733698(1),rs72733699(1),rs4736210(1),rs6754…
rs79827785	2	230550696	G	A	0.9713	0.5194	-24.3239	5.4566	1.016e-05	13	9	3	0	1	0	rs78893337(1)
rs72799418	16	73395109	G	A	0.8916	0.8184	-10.4474	2.3461	1.038e-05	81	31	18	9	8	15	rs72799413(1),rs143623232(1),rs8051795(1),rs8056907(1),rs17291082(1),rs56204219(1),rs72799419(1),rs72799429(1),rs8048071(1),rs8063705(1),rs7200738(1),rs8054563(1),rs7202737(1),rs7198826(1),rs7186409(1),rs7192447(1),rs7200556(1),rs9940859(1),rs72799433(1),rs8047763(1),rs7194069(1),rs55969333(1),rs55790305(1),rs113521002(1),rs113799021(1),rs72799443(1),rs1966506(1),rs4620990(1),rs72799447(1),rs1124…
rs28377724	3	32421080	G	A	0.9847	0.7499	-27.8679	6.2598	1.043e-05	25	1	0	2	15	7	rs76338405(1),rs17029314(1),rs13317254(1),rs13317333(1),rs17029319(1),rs17029321(1),rs9852142(1),rs145834555(1),rs13319107(1),rs13319181(1),rs28533146(1),rs143960080(1),rs79400170(1),rs77786081(1),rs78011559(1),rs184413809(1),rs72104851(1),rs7619241(1),rs76676424(1),rs4353835(1),rs75165233(1),rs116422575(1),rs17029438(1),rs17029445(1)
rs28377724	3	32421080	G	A	0.9847	0.7499	-27.8679	6.2598	1.043e-05	25	1	0	2	15	7	rs76338405(1),rs17029314(1),rs13317254(1),rs13317333(1),rs17029319(1),rs17029321(1),rs9852142(1),rs145834555(1),rs13319107(1),rs13319181(1),rs28533146(1),rs143960080(1),rs79400170(1),rs77786081(1),rs78011559(1),rs184413809(1),rs72104851(1),rs7619241(1),rs76676424(1),rs4353835(1),rs75165233(1),rs116422575(1),rs17029438(1),rs17029445(1)
rs10761949	10	67083877	T	C	0.7189	0.9922	-6.4623	1.4549	1.092e-05	252	138	83	19	5	7	rs9414895(1),rs2941216(1),rs9414896(1),rs9415824(1),rs992827(1),rs3010837(1),rs10761940(1),rs57110009(1),rs10822486(1),rs10822488(1),rs10822490(1),rs7900737(1),rs7901264(1),rs35607908(1),rs7901635(1),rs4528202(1),rs10822491(1),rs10822492(1),rs10761947(1),rs7095071(1),rs7070253(1),rs4746507(1),rs10761950(1),rs10761951(1),rs78243484(1),rs12260068(1),rs1948853(1),rs10761955(1),rs10761956(1),rs108224…
rs13149695	4	114322045	T	A	0.924	0.6086	-14.4181	3.259	1.182e-05	79	38	28	6	2	5	rs114420188(1),4_114312932(1),rs13123091(1),rs13130205(1),rs13130636(1),rs35440908(1),rs7694708(1),rs34802133(1),rs13138710(1),rs34210100(1),rs34660563(1),rs7664824(1),rs35402778(1)
rs141967697	7	30496937	C	T	0.9844	0.3429	-39.7928	9.0228	1.257e-05	1	1	0	0	0	0	NONE
rs62396187	6	26181415	C	T	0.9867	0.5039	-35.391	8.032	1.28e-05	2	0	0	0	0	2	rs62394553(1),rs62394554(1)
rs11072906	15	80654838	G	A	0.8971	0.9732	9.6023	2.1831	1.324e-05	195	78	12	16	2	87	rs62006512(1),rs62006513(1),rs8032764(1),rs11072905(1),rs10851931(1),rs10851932(1),rs11072907(1),rs10851933(1),rs7170200(1),rs7169758(1),rs7169911(1),rs7170279(1),rs62006540(1),rs35557783(1),rs34855387(1),rs7175645(1),rs7175797(1),rs7175854(1),rs7177385(1),rs28548776(1),rs7176506(1),rs7177824(1),rs7178025(1),rs7177157(1),rs7181517(1),rs7182848(1),rs7181732(1),rs7181980(1),rs28379465(1),rs28600023…
rs150194479	9	106196476	G	C	0.9878	0.347	44.9581	10.235	1.359e-05	0	0	0	0	0	0	NONE
rs595298	6	56290873	G	A	0.5514	0.6706	-7.126	1.6228	1.367e-05	216	177	23	15	1	0	rs650938(1),rs648096(1),rs635177(1),rs645774(1),rs686202(1),rs664992(1),rs662277(1),rs665933(1),rs665490(1),rs653998(1),rs623582(1),rs622292(1),rs621387(1),rs595238(1),rs765289(1),rs594008(1)
rs138126053	9	36198678	G	A	0.9874	0.7431	-30.2425	6.8915	1.385e-05	15	15	0	0	0	0	NONE
rs75531869	9	131146603	G	A	0.9848	0.498	33.5756	7.6516	1.387e-05	0	0	0	0	0	0	NONE
rs516957	1	59131089	A	C	0.8242	0.9017	7.9318	1.8092	1.412e-05	263	136	30	20	33	44	rs232812(1),rs232813(1),rs232912(1),rs1961788(1),rs232903(1),rs232900(1),rs232899(1),rs232898(1),rs232897(1),rs232896(1),rs232895(1),rs232894(1),rs1492718(1),rs232892(1),rs232891(1),rs232890(1),rs232889(1),rs232888(1),rs35924978(1),rs232887(1),rs232885(1),rs232884(1),rs23588(1),rs1565662(1),rs232882(1),rs232881(1),rs17117956(1),rs232876(1),rs34941709(1),rs12732648(1),rs5774416(1),rs232874(1),rs23…
rs151272503	16	32487098	G	A	0.9822	0.3189	-38.5587	8.8089	1.455e-05	0	0	0	0	0	0	NONE
rs117331098	10	66804749	C	T	0.9868	0.4645	-37.6418	8.604	1.47e-05	13	0	2	6	3	2	rs61858452(1),rs149438748(1),rs77856228(1),rs61858765(1),rs117934546(1),rs78667608(1),rs61860371(1),rs10509217(1),rs118053944(1),rs117102437(1),rs117437648(1)
rs146918852	19	50055619	T	G	0.9711	0.5498	23.4686	5.3691	1.495e-05	4	0	3	1	0	0	rs147109222(1)
rs72946199	2	178163764	T	C	0.9151	0.9195	-10.76	2.4619	1.498e-05	174	27	133	9	1	4	rs10208819(1),rs34927504(1),rs35886480(1),rs10197518(1),rs13401026(1),rs147733777(1),rs72948115(1),rs55945003(1),rs72950095(1),rs139490697(1),rs72935421(1),rs74944609(1),rs11689608(1),rs141563155(1)
rs10800423	1	169255192	C	T	0.5394	1.0288	-5.6668	1.2978	1.527e-05	850	184	120	175	245	126	rs3766039(1),rs3753292(1),rs1200154(1),rs10919064(1),rs10919065(1),rs968304(1),rs6427177(1),rs113968997(1),rs1200157(1),rs140636765(1),rs7416619(1),rs10919072(1),rs2901029(1),rs79518434(1),1_169102484(1),rs71121724(1),rs3753293(1),rs11267929(1),rs4656177(1),rs4656651(1),rs4656652(1),rs2420009(1),rs12083075(1),rs1419322(1),rs10081959(1),rs12724494(1),rs12691502(1),rs12728466(1),rs4656179(1),rs4656…
rs2165291	18	68035701	C	T	0.9868	0.56	-33.8613	7.7566	1.533e-05	5	2	1	1	0	1	psy_rs148138865(1),rs7505525(1)
rs56208529	10	66370987	C	T	0.6691	0.9172	-6.34	1.4541	1.571e-05	147	68	17	33	25	4	rs10822313(1),rs2394097(1),rs3847332(1),rs4264057(1),rs2394093(1),rs60934025(1),rs11817009(1),rs2893962(1),rs3999058(1),rs2394090(1),rs10995915(1),rs10159914(1),rs7922640(1),rs10822314(1),rs10822315(1),rs10822316(1),rs10822317(1),rs56023698(1),rs199641231(1),rs71028570(1),10_66339902(1),rs10822319(1),rs7074420(1),rs2394087(1),rs3999057(1),rs4294476(1),rs61319470(1),rs12255652(1),rs55793432(1),rs7…
rs13262941	8	6168356	T	C	0.6935	0.7558	-7.0893	1.6296	1.638e-05	280	198	34	22	26	0	rs113723341(1),rs112295006(1),rs79250073(1),rs6994029(1),rs6984794(1),rs6998223(1),rs6984967(1),rs75079181(1),rs62504065(1),rs10110809(1),rs4487804(1),rs62504068(1),rs4565475(1),rs144956505(1),rs202111251(1),rs12681204(1),rs200221187(1),rs67928832(1),rs4840686(1),rs4840688(1),rs4840255(1),rs4840689(1),rs12675721(1),rs12681409(1),rs34331940(1),rs34537144(1),rs34333890(1),rs34275170(1),rs34788609(1…
rs148453953	3	169920055	C	T	0.9849	0.4319	-35.3724	8.1365	1.66e-05	10	6	1	1	0	2	rs187131900(1),rs144564665(1),rs77319208(1)
rs115132111	2	574801	G	A	0.9441	0.6004	15.9279	3.6639	1.661e-05	20	16	1	2	0	1	rs114129789(1),rs75519120(1),rs77467988(1)
rs144428968	11	75683476	C	A	0.984	0.4546	-33.5904	7.7407	1.718e-05	13	4	1	0	2	6	rs117105778(1),rs142224726(1),rs142663987(1),rs74935730(1),rs117120776(1),rs141524482(1),rs147858048(1),rs116968496(1)
rs62485111	7	104135423	T	G	0.8925	0.8614	-9.9323	2.2897	1.731e-05	128	56	48	14	4	6	rs73179939(1),rs17137694(1),rs56405230(1),rs73405771(1),rs114535361(1),rs6961457(1),rs6465991(1),rs6465992(1),rs11972050(1),rs12705219(1),rs7776632(1),rs12705221(1),rs55894332(1),rs1034574(1),rs138226201(1),rs62485106(1),rs142648122(1),rs62485109(1),rs62485110(1),rs41017(1),rs41024(1),rs739381(1),rs739382(1),rs185531932(1)
rs9544597	13	78344878	A	G	0.9853	0.5922	-30.7056	7.0821	1.747e-05	9	5	0	1	0	3	rs9544598(1),rs190165482(1),rs189337579(1),rs192812994(1)
rs17699454	14	49342239	A	C	0.3365	0.8626	6.4438	1.4866	1.755e-05	179	24	83	66	5	1	rs36010604(1),rs4393475(1),rs4439673(1),rs4399474(1),rs4460985(1),rs4360846(1),rs4438218(1),rs10498415(1),rs11157654(1),rs4526940(1),rs12894842(1),rs17772715(1),rs12880123(1),rs113990787(1),rs10135189(1),rs2816696(1),rs12894330(1),rs7158874(1),rs7159198(1),rs7160728(1),rs7159239(1),rs7161050(1),rs6572524(1),rs2352900(1),rs1890715(1),rs1890716(1),rs1890717(1),rs140578313(1),rs1890718(1),rs5808467(…
rs151286400	7	114890745	CA	C	0.6839	0.8603	-6.5599	1.5136	1.76e-05	200	136	43	13	7	1	rs62477268(1),rs4730669(1),rs10255126(1),rs10953779(1),rs2396811(1),rs10270284(1),rs13237486(1),rs12667496(1),rs12537115(1),rs28820075(1),rs9641528(1),rs7776828(1),rs6466522(1),rs12706024(1),rs7786940(1),rs62477278(1),rs7787210(1),rs7787437(1),rs7787902(1),rs7792639(1),rs35689192(1)
rs117850029	18	48925370	G	C	0.9635	0.7773	17.1162	3.9513	1.777e-05	161	95	5	37	23	1	rs74665364(1),rs117210244(1),rs118138456(1),rs146515787(1),rs148935382(1),rs117255695(1),rs149822998(1),rs118165024(1),rs141378023(1),rs17812449(1),rs59738044(1),rs4940080(1),rs111470098(1),rs111970187(1),rs72481254(1),rs4940081(1),rs79844707(1),rs73451644(1),rs59094186(1),rs1622397(1),rs321839(1),rs321840(1),rs60526729(1),rs321895(1),rs321896(1),rs321897(1),rs76411075(1),rs1466270(1),rs55639033(…
rs60473833	4	122942012	G	C	0.4967	0.8318	-6.3355	1.4651	1.838e-05	219	113	68	23	11	4	rs11098653(1),rs10003697(1),rs10018182(1),rs4502701(1),rs2390274(1),rs10022380(1),rs34328688(1),rs9307499(1),rs9307500(1),rs9992493(1),rs9995034(1),rs9995225(1),rs9784412(1),rs35379660(1),rs1918179(1),rs4833241(1),rs17694759(1),rs17643719(1),rs4833242(1),rs62321882(1),rs57537857(1),rs12501186(1),rs202066449(1),rs4833243(1),rs13104716(1),rs2390300(1),rs13111321(1),rs4833794(1),rs4833795(1),rs21410…
rs202054	6	13273318	A	G	0.3283	1.062	-5.9106	1.367	1.84e-05	336	56	103	111	43	23	rs1223558(1),rs1150616(1),rs6458718(1),rs4715156(1),rs9942440(1),exm-rs4715166(1),rs201519175(1),rs1008462(1),rs4715167(1),rs4711939(1),rs10948546(1),rs13211846(1),rs12205644(1),rs4715169(1),rs7749528(1),rs6458720(1),rs2840336(1),rs1014608(1),rs71688869(1),rs139315526(1),rs6928740(1),rs440530(1),rs371122(1),rs12212533(1),rs12192056(1),rs4711958(1),rs4715202(1),rs35275607(1),rs202066(1),rs1937767(…
rs202054	6	13273318	A	G	0.3283	1.062	-5.9106	1.367	1.84e-05	336	56	103	111	43	23	rs1223558(1),rs1150616(1),rs6458718(1),rs4715156(1),rs9942440(1),exm-rs4715166(1),rs201519175(1),rs1008462(1),rs4715167(1),rs4711939(1),rs10948546(1),rs13211846(1),rs12205644(1),rs4715169(1),rs7749528(1),rs6458720(1),rs2840336(1),rs1014608(1),rs71688869(1),rs139315526(1),rs6928740(1),rs440530(1),rs371122(1),rs12212533(1),rs12192056(1),rs4711958(1),rs4715202(1),rs35275607(1),rs202066(1),rs1937767(…
rs16882253	4	29773444	G	A	0.9824	0.5815	-29.4152	6.8123	1.888e-05	103	30	27	12	32	2	rs16882256(1),rs76645564(1),rs75740886(1),rs2062843(1),rs75899377(1),rs76445297(1),rs77654631(1),rs79363407(1),rs11943345(1),rs140255068(1),rs75814359(1),rs74906418(1),rs77387234(1),rs79868579(1),rs56860177(1),rs55646328(1),rs7674231(1),rs7440368(1),rs11941119(1),rs35313228(1),rs11936558(1),rs11936561(1),rs11937386(1),rs16882314(1),rs11942177(1),rs2047872(1),rs16882316(1),rs73808245(1),rs73808246…
rs139364307	1	83842938	C	T	0.9838	0.4546	-33.7341	7.8196	1.921e-05	20	4	11	3	0	2	rs139295653(1),rs182100762(1),rs57938925(1),rs17130038(1),rs114663997(1)
rs117561334	15	39375343	T	C	0.9799	0.4381	-30.4289	7.0569	1.939e-05	7	3	0	4	0	0	rs112833594(1),rs147544050(1),rs200790576(1),rs10444791(1)
rs1452563	4	18960737	T	A	0.3792	0.9803	5.8548	1.3633	2.091e-05	207	147	22	19	12	7	rs35303164(1),rs112323230(1),rs4371612(1),rs7659839(1),rs62412176(1),rs12502161(1),rs4254763(1),rs6839318(1),rs62412191(1),rs4590023(1),rs12508082(1),rs6449435(1),rs9995867(1),rs7685736(1),rs207289(1),rs207284(1),rs207283(1),rs169593(1),rs10027886(1),rs10024193(1),rs11307286(1),rs2321310(1),rs1452559(1),rs2537944(1),rs2537940(1),rs2215761(1),rs36093767(1),rs12647553(1),rs2537922(1),rs2537921(1),r…
rs17765335	9	17865866	A	G	0.9152	0.8695	10.8921	2.5373	2.108e-05	88	52	3	12	2	19	rs62548119(1),rs55990734(1),rs62548126(1),rs62552618(1),rs60979332(1),rs59597049(1),rs56352614(1),rs111766157(1),rs17184207(1),rs78691871(1),rs56329125(1),rs62547768(1),rs72693941(1),rs4961602(1),rs4639600(1),rs4474113(1),rs7046694(1),rs60356932(1),rs16936054(1),rs16936056(1),rs7033985(1),rs7033990(1),rs4455966(1),rs10733340(1),rs16936065(1),rs7873257(1),rs7873052(1),rs28513701(1),rs62547826(1),r…
rs79516413	12	31010845	C	T	0.6062	0.9961	5.7894	1.3494	2.131e-05	90	48	11	22	5	4	rs4931378(1),rs77799754(1),rs10492243(1),rs33155(1),rs149198353(1),rs2062383(1),rs7953004(1),rs12579274(1),rs11051108(1),rs11051109(1),rs7979779(1),rs11051111(1),rs12228132(1),rs12228140(1),rs256703(1),rs10771776(1),rs11612603(1),rs11614701(1),rs11051115(1),rs17746484(1),rs7297158(1),rs495426(1),rs78353286(1),rs33237(1),rs78296812(1),rs139544177(1),rs147557366(1),rs4930942(1),rs80274311(1),rs7616…
rs76949643	18	37990147	C	T	0.977	0.5831	-25.1161	5.8597	2.168e-05	1	0	0	0	0	1	rs146777960(1)
rs200189994	18	35623722	AC	A	0.9898	0.3782	-45.3805	10.5896	2.176e-05	14	5	2	7	0	0	rs139072611(1),rs146311460(1),rs151089356(1),rs17538168(1),rs140489442(1),rs147994777(1),rs149212304(1)
rs138801512	4	28642640	CTCCG	C	0.9638	0.7531	-17.3568	4.0653	2.332e-05	119	33	42	24	20	0	rs675680(1),rs4586915(1),rs147969122(1),rs73215410(1),rs74905955(1),rs57452790(1),rs73215413(1),rs59314139(1),rs73215417(1),rs73215419(1),rs77221801(1),rs73215422(1),rs73215423(1),rs111555165(1),rs73215424(1),rs73215426(1),rs73215430(1),rs112868628(1),rs73215437(1),rs201735645(1),rs199581250(1),rs56254623(1),rs73215439(1),rs16880871(1),rs73215441(1),rs113877392(1),rs73215442(1),rs73215443(1),rs79…
rs34725144	5	117889539	T	C	0.9838	0.3835	-35.9247	8.4207	2.365e-05	0	0	0	0	0	0	NONE
rs187645786	6	31270847	A	T	0.9512	0.6044	-16.8708	3.9622	2.451e-05	356	14	6	142	190	4	rs1639111(1),rs1793888(1),rs143025968(1),rs151005727(1),rs144983704(1),rs199610865(1),rs144989861(1),rs201636440(1),rs143345302(1),rs138589250(1),rs111938915(1),rs114841102(1),rs145565616(1),rs112081623(1),rs111977968(1),rs112778908(1),rs112685259(1),rs111793635(1),rs111319880(1),rs111228785(1),rs116079883(1),rs76269337(1),rs2853964(1),rs111499077(1),rs111676355(1),rs76091805(1),rs2524109(1),rs11…
rs113719231	1	3427138	C	T	0.8951	0.7047	10.849	2.548	2.452e-05	87	44	20	12	11	0	exm6947(1),rs2794332(1),rs2821031(1),rs4648507(1),rs147592725(1),rs144936390(1),rs147712004(1),rs200160056(1),rs6669870(1),rs947344(1),rs10797397(1),rs113535478(1),rs4648391(1),rs4648514(1),rs11585362(1),rs11587354(1),rs12045137(1),rs78103513(1),rs200503308(1),rs12049449(1),rs883427(1),rs11811714(1),rs9970944(1)
rs113719231	1	3427138	C	T	0.8951	0.7047	10.849	2.548	2.452e-05	87	44	20	12	11	0	exm6947(1),rs2794332(1),rs2821031(1),rs4648507(1),rs147592725(1),rs144936390(1),rs147712004(1),rs200160056(1),rs6669870(1),rs947344(1),rs10797397(1),rs113535478(1),rs4648391(1),rs4648514(1),rs11585362(1),rs11587354(1),rs12045137(1),rs78103513(1),rs200503308(1),rs12049449(1),rs883427(1),rs11811714(1),rs9970944(1)
rs7168225	15	45374076	T	A	0.9825	0.4969	-30.2839	7.1164	2.477e-05	38	15	10	11	2	0	rs28553911(1),rs147800488(1),rs1550170(1),rs142848226(1),rs28680168(1),rs7180976(1),rs10565028(1),rs8028462(1),rs28488149(1),rs1108085(1),rs7180106(1),rs111737855(1),rs76180151(1)
rs115073420	3	9796384	G	A	0.9824	0.4261	-32.2526	7.6011	2.613e-05	0	0	0	0	0	0	NONE
rs148385739	10	45128114	G	A	0.9861	0.5831	-30.8763	7.2792	2.628e-05	7	1	0	2	4	0	rs112602735(1),rs113119426(1),rs113041104(1),rs141392748(1),rs112148128(1),rs117691130(1)
rs55681231	20	58946489	C	A	0.6356	0.9215	6.0191	1.4203	2.672e-05	118	26	37	35	14	6	rs17801257(1),rs164926(1),rs11700264(1),rs6027514(1),rs8117018(1),rs11699918(1),rs354750(1),rs354749(1),rs354747(1),rs100937(1),rs354745(1),rs354744(1),rs354743(1),rs11446521(1),rs10427416(1),rs354741(1),rs6027534(1),rs241824(1),rs354768(1),rs354767(1),20_58919664(1),rs354765(1),rs1461178(1),rs354763(1),rs7264923(1),rs354762(1),rs10699638(1),rs6027548(1),rs1471303(1),rs2752952(1),rs4810198(1),rs4…
rs12959566	18	10969326	C	A	0.9878	0.4944	-35.9698	8.5129	2.821e-05	0	0	0	0	0	0	NONE
rs183947593	5	129977606	G	A	0.9894	0.7762	-30.6094	7.2459	2.832e-05	0	0	0	0	0	0	NONE
rs12970414	18	10955871	G	A	0.9886	0.5086	-36.6834	8.6886	2.861e-05	0	0	0	0	0	0	NONE
rs71404106	16	83764921	G	A	0.899	0.832	-10.1647	2.409	2.893e-05	108	36	35	36	0	1	rs35206862(1),rs16961361(1),rs13380527(1),rs13380526(1),rs13380528(1),rs13380530(1),rs13380665(1),rs10514594(1),rs1423845(1),rs4598897(1),rs11864426(1),rs73250500(1),rs73250501(1),rs8051258(1),rs11337708(1),rs8050373(1),rs73250502(1),rs58407834(1),rs73252703(1),rs73252705(1),rs57398434(1),rs73252708(1),rs419382(1),rs35132801(1),rs74834521(1),rs28783386(1),rs28832642(1),rs28830840(1),rs28852112(1)…
rs60562929	2	15425736	C	T	0.9872	0.8546	-26.639	6.3141	2.899e-05	23	0	2	1	19	1	rs142537499(1),rs113233000(1),rs16862460(1),rs75581800(1),rs113231626(1),rs74671329(1),rs75590650(1),rs112371865(1),rs146846960(1),rs76877250(1),rs80323049(1),rs79713890(1),rs112103795(1),rs75813086(1),rs139040945(1),rs138493058(1),rs139764145(1),rs61168993(1),exm173663(1),rs111326577(1),rs73197055(1)
rs34999216	14	91202061	A	T	0.8068	0.9387	-7.2154	1.7115	2.939e-05	89	2	28	44	14	1	rs17721032(1),rs11626857(1),rs10135495(1),rs12886812(1),rs8022989(1),rs17794352(1),rs2064920(1),rs17721331(1),rs1956540(1),rs927232(1),rs56239257(1),rs1956539(1),rs72695509(1),rs9944033(1),rs11628369(1),rs35971515(1),rs12436311(1),rs61989879(1),rs75644554(1),rs55876235(1),rs61989883(1),rs11627128(1),rs12894343(1),rs12894656(1),rs10129709(1),rs12880689(1),rs11625772(1),rs11159977(1),rs17795074(1),…
rs62021188	15	101516409	G	A	0.9322	0.6039	-14.2085	3.3712	2.953e-05	20	4	5	10	1	0	rs6598382(1),rs12437448(1),rs4965337(1),rs9920067(1),rs2898839(1),rs7497607(1),rs181985615(1),rs12148493(1),rs12148466(1),rs62019452(1),rs74447394(1)
rs34463491	20	37009961	T	C	0.8348	0.5478	-10.0461	2.3837	2.954e-05	57	42	8	4	1	2	rs11536949(1),rs74179900(1),exm1540419(1),rs73112473(1),rs35448090(1),rs34538402(1),rs12625094(1)
rs7634892	3	63332368	T	C	0.021	0.4662	28.2744	6.7096	2.96e-05	25	15	3	4	2	1	rs1374676(1),rs201597999(1),rs9883270(1),rs116547169(1),rs144172947(1),rs17313993(1),rs41494245(1)
rs56322862	12	46554734	T	C	0.9813	0.5014	-28.6303	6.8015	3.02e-05	3	2	0	1	0	0	psy_rs73101145(1)
rs16966581	13	106048695	T	C	0.8146	0.8105	-7.8795	1.8725	3.036e-05	60	24	18	8	9	1	rs1408605(1),rs1570709(1),rs1018616(1),rs1018617(1),rs1156456(1),rs7332205(1),rs7333817(1),rs7338850(1),rs7338864(1),rs1475276(1),rs9555165(1),rs7336576(1),rs1408601(1),rs9558545(1),rs71732205(1),rs9558546(1),rs9555166(1),rs7327251(1)
rs6053931	20	6119747	A	T	0.7335	0.9736	6.3903	1.5192	3.061e-05	42	23	2	9	8	0	rs2295434(1),rs6117089(1),rs2208076(1),rs6139924(1),rs6053923(1),rs6038366(1),rs6053926(1),rs6139925(1),rs6053929(1),rs1342425(1),rs2144936(1),rs2180467(1),rs6076949(1),rs1857141(1),rs2021701(1),rs11417420(1),rs4098731(1)
rs114130653	3	9781895	G	A	0.9824	0.4188	-32.2448	7.6664	3.064e-05	0	0	0	0	0	0	NONE
rs6987905	8	141081291	C	T	0.9539	0.8978	13.9353	3.318	3.144e-05	41	12	7	8	6	8	rs117859669(1),rs140988043(1),rs7006397(1),rs10099770(1),rs10110444(1),rs10099869(1),rs6987584(1),rs10109620(1),rs6986792(1),rs76456923(1),rs76518895(1),rs78627939(1),rs74709985(1),rs115243790(1),rs58178237(1),rs79776292(1),rs59138312(1),rs77965270(1),rs79258398(1),rs79520949(1),rs73359181(1),rs73359182(1)
rs75951169	15	91479286	C	T	0.9889	0.418	40.8312	9.7224	3.148e-05	5	2	2	0	0	1	rs117553832(1)
rs182800995	9	112595966	A	G	0.9851	0.3219	-39.9413	9.5202	3.206e-05	0	0	0	0	0	0	NONE
rs201507982	19	28544797	T	TAAAA	0.5829	0.8421	6.1191	1.459	3.225e-05	219	120	29	64	6	0	rs7249177(1),rs2086152(1),rs10424734(1),rs7257573(1),rs7251253(1),rs10423317(1),rs12974171(1),rs7248185(1),rs5827575(1),rs4805816(1),rs4805817(1),rs7252681(1),rs7245902(1),rs4805819(1),rs2219356(1),rs2198914(1),rs10853944(1),rs28633218(1),rs10439136(1),rs10439137(1),rs10439138(1),rs10439139(1),rs10439141(1),rs9304863(1),rs10439088(1),rs9304864(1),rs1993468(1),rs10406423(1),rs7256601(1),rs7259427(…
rs1891019	1	161691433	C	T	0.2419	1.0119	6.4152	1.5299	3.234e-05	187	75	68	16	27	1	rs17413333(1),rs72704072(1),rs12135523(1),rs12134087(1),rs12136407(1),rs12136414(1),rs905595(1),rs6427619(1),rs7549830(1),rs905592(1),rs6700900(1),rs72704099(1),rs16858733(1),rs35749721(1),rs11586479(1),rs7522783(1),rs6699725(1),rs1503814(1),rs17415059(1),rs6687091(1),rs6666482(1),rs7519514(1),rs905594(1),rs1847383(1),rs115094929(1),rs2134697(1),rs4657112(1),rs4657113(1),rs1006310(1),rs61802510(1…
rs2692027	8	69229128	T	C	0.4675	0.953	-5.6255	1.342	3.256e-05	253	68	61	76	33	15	rs4570138(1),rs4737889(1),rs10088113(1),rs4559225(1),rs62520605(1),rs11458120(1),rs2177696(1),rs2890425(1),rs1525052(1),rs7812942(1),rs7817585(1),rs1917545(1),rs61199179(1),rs55771416(1),rs4585741(1),rs148502815(1),rs7017952(1),rs6980598(1),rs143073542(1),rs7015778(1),rs2380454(1),rs6993618(1),rs1949848(1),rs4737891(1),rs12542353(1),rs11776582(1),rs62520643(1),rs62520644(1),rs62520645(1),rs625206…
rs143269221	9	106135834	C	T	0.9872	0.3988	38.9465	9.2927	3.265e-05	0	0	0	0	0	0	NONE
rs140706352	8	1150313	T	C	0.9534	0.5738	-17.1527	4.0934	3.276e-05	47	19	13	7	5	3	rs117882877(1),rs147884095(1),rs141073106(1),rs73182617(1),rs117915415(1),rs73182695(1),rs7816887(1),rs200965599(1),rs10113245(1),rs117540343(1),rs140465147(1),rs78716728(1),rs13282614(1),rs13258576(1),rs116357955(1)
rs11124236	2	240752814	C	T	0.1192	0.6356	-10.6618	2.5447	3.283e-05	60	46	1	10	3	0	rs10635701(1),rs4852140(1),rs7575485(1),rs6419587(1),rs2898878(1),rs6419588(1),rs12465421(1),rs6543588(1),rs4852003(1),rs7588009(1),rs7588014(1),rs1814909(1),rs6751433(1)
rs17587451	1	171611125	C	A	0.989	0.4421	-39.892	9.5331	3.357e-05	13	5	4	2	1	1	rs78844325(1),rs77805928(1),rs142727123(1),rs75463060(1)
rs628577	6	150748812	T	G	0.5655	0.9073	-5.799	1.3888	3.486e-05	35	16	1	18	0	0	rs2064215(1),rs591534(1),rs652800(1),rs4869908(1),rs9384509(1),rs3860826(1),rs9384512(1),rs6922600(1),rs35920122(1),rs34536587(1),rs141109984(1),rs34930806(1),rs9384514(1),rs9384515(1),rs9383817(1),rs7769234(1),rs13212366(1),rs9384518(1)
rs116325030	6	31014433	G	A	0.9795	0.9293	-20.2306	4.846	3.501e-05	131	41	14	72	4	0	rs114376405(1),rs151302046(1),rs145981053(1),rs7772131(1),rs114372026(1),rs116009799(1),rs141578697(1),rs114599902(1),rs116223167(1),rs114133116(1),rs202051269(1),rs145227731(1),rs137859676(1),rs115700723(1),rs114341818(1),rs114597671(1),exm-rs7757648(1),rs10679074(1),rs114628100(1),rs115360433(1),rs116535383(1),rs114696917(1),rs146246499(1),rs114524857(1),rs114466565(1),rs116692306(1),rs14511407…
rs2729715	2	160673123	A	G	0.9583	0.9565	14.0199	3.3627	3.584e-05	205	30	20	111	44	0	rs2113862(1),rs2357381(1),rs4665085(1),2_160430810(1),rs9973341(1),rs10929945(1),rs10929946(1),rs151017878(1),rs78074833(1),rs74518851(1),2_160438576(1),rs1425041(1),rs6725632(1),rs6432538(1),rs2113860(1),rs4665086(1),rs11345878(1),rs4665087(1),rs4665088(1),rs75306076(1),rs199512126(1),rs1469225(1),rs1469226(1),rs4664289(1),rs6714974(1),rs13021745(1),rs4665092(1),rs890097(1),rs4665093(1),rs142504…
rs10112768	8	9390691	T	C	0.9894	0.5728	-35.6104	8.5438	3.602e-05	22	4	5	6	7	0	rs73201617(1),rs12335194(1),rs4841136(1),rs4841137(1),rs7357371(1),rs28424582(1),rs56147720(1),rs7828815(1),rs142278499(1),rs4416826(1),rs13260052(1),rs13270222(1),rs11249933(1)
rs113848016	14	69624937	A	T	0.9807	0.6174	-25.4102	6.0967	3.604e-05	8	2	0	2	3	1	rs201521829(1),rs145513308(1),rs112610997(1),rs76916068(1),rs45462603(1),rs79020770(1)
rs113848016	14	69624937	A	T	0.9807	0.6174	-25.4102	6.0967	3.604e-05	8	2	0	2	3	1	rs201521829(1),rs145513308(1),rs112610997(1),rs76916068(1),rs45462603(1),rs79020770(1)
rs113848016	14	69624937	A	T	0.9807	0.6174	-25.4102	6.0967	3.604e-05	8	2	0	2	3	1	rs201521829(1),rs145513308(1),rs112610997(1),rs76916068(1),rs45462603(1),rs79020770(1)
rs113848016	14	69624937	A	T	0.9807	0.6174	-25.4102	6.0967	3.604e-05	8	2	0	2	3	1	rs201521829(1),rs145513308(1),rs112610997(1),rs76916068(1),rs45462603(1),rs79020770(1)
rs202150951	2	167851327	CTAGTT	C	0.9786	0.8036	21.0419	5.0495	3.616e-05	288	197	55	4	20	12	rs28862352(1),rs116817869(1),rs75240974(1),rs74751567(1),rs191735036(1),rs182107066(1),rs186573562(1),rs191450406(1),rs192329587(1),rs183292312(1),rs76069760(1),rs10930261(1),rs149388633(1),rs118054081(1),rs116415682(1),rs79281815(1),rs200269777(1),rs7586191(1),rs147360859(1),rs76644320(1),rs115260683(1),rs116260175(1),rs11896999(1),rs150617569(1),rs118042250(1),rs116748735(1),rs112607664(1),rs78…
rs112037056	9	77921839	A	G	0.9867	0.6368	-29.8581	7.1731	3.687e-05	32	8	3	18	2	1	rs181183258(1),rs72734952(1),rs2104885(1),rs35064368(1),rs2095059(1),rs2095058(1),rs2095057(1),rs113607391(1),rs72734955(1),rs113442445(1),rs7864490(1),rs7864779(1),rs7350256(1),rs72734958(1),rs79781459(1),rs113701317(1),rs113417742(1),rs144611087(1),rs111248072(1),rs79244424(1),rs17716289(1)
rs114315184	4	111032310	G	A	0.9809	0.5785	-26.2797	6.3198	3.753e-05	12	2	6	1	3	0	rs139042028(1),rs142255557(1),rs139360128(1),rs200571562(1)
rs226466	6	1814293	T	A	0.5788	0.808	-6.1312	1.4747	3.766e-05	59	21	6	14	16	2	rs226444(1),rs226445(1),rs226446(1),rs226447(1),rs226448(1),rs226449(1),rs226451(1),rs226452(1),rs226453(1),rs226454(1),rs226455(1),rs226456(1),rs226458(1),rs226459(1),rs143457961(1),rs226461(1),rs226462(1),rs11405014(1),rs226464(1),rs226467(1),rs3839593(1),rs201061456(1),rs226468(1),rs3778530(1),rs1157674(1),rs1157675(1),rs1157676(1),rs7752683(1),rs9391934(1),rs6907719(1),rs3800083(1),rs3800084(…
rs139041110	15	40627948	G	A	0.9896	0.4565	-39.7044	9.5539	3.793e-05	0	0	0	0	0	0	NONE
rs6967856	7	133727304	C	T	0.5356	0.9277	-5.6853	1.3681	3.796e-05	388	232	114	9	31	2	rs2971963(1),rs2953617(1),rs34032888(1),rs10252843(1),rs6970545(1),rs3823572(1),rs2346440(1),rs55977260(1),rs4731989(1),rs11769734(1),rs4596578(1),rs17167388(1),rs79372353(1),rs12533206(1),rs6966335(1),rs17167391(1),rs17167392(1),rs2346442(1),rs12707133(1),rs4728306(1),rs6952869(1),rs113869157(1),rs201742333(1),rs66536703(1),rs6953179(1),rs2346446(1),rs2881402(1),rs6978605(1),rs6978383(1),rs18066…
rs78175557	8	118724353	G	A	0.9847	0.4166	-34.6369	8.3361	3.805e-05	0	0	0	0	0	0	NONE
rs7729909	5	130367029	T	C	0.9371	0.48	-16.1605	3.8923	3.857e-05	176	15	82	77	1	1	rs79059326(1),rs4705850(1),rs4705851(1),rs80007597(1),rs12516770(1),rs3981871(1),rs12518203(1),rs147528878(1),rs147781520(1),rs191178850(1),rs200583927(1),rs10057471(1),rs2905535(1),rs2905534(1),rs2250348(1),rs2569257(1),rs2419754(1),rs11242050(1),rs11242051(1),rs2106847(1),rs7714583(1),rs76075713(1),rs7444842(1),rs736046(1),rs986496(1),rs7725020(1),rs2107334(1),rs2107335(1),rs112876284(1),rs2419…
rs72645932	13	94752978	T	C	0.9771	0.6028	-23.5249	5.6691	3.892e-05	10	5	2	1	2	0	rs72645921(1),rs150187049(1),rs149342925(1)
rs115409624	3	35115323	T	C	0.9867	0.6619	-29.1231	7.0346	4.055e-05	10	1	0	0	5	4	rs113031458(1),rs62260223(1),rs79479860(1),rs62260231(1),rs76601654(1),rs113957400(1),rs112053010(1),rs77263235(1),rs76012796(1)
rs10851761	15	66929839	A	T	0.0826	0.8991	10.5374	2.5454	4.058e-05	61	34	11	7	1	8	rs199694162(1),rs66998675(1),rs66880560(1),rs754457(1),rs893912(1),rs11636746(1),rs11632084(1),rs4776808(1),rs11071903(1),rs1440378(1),rs1440377(1),rs7170582(1),rs11071904(1),rs28611418(1),rs72754479(1),rs72754481(1)
rs62394321	6	25895733	A	C	0.9881	0.6104	-32.0238	7.7376	4.077e-05	0	0	0	0	0	0	NONE
rs77411943	9	10266719	A	G	0.9624	0.3571	-23.9932	5.8023	4.14e-05	5	4	1	0	0	0	NONE
rs73109097	3	68477918	G	A	0.9744	1.0118	-17.4984	4.2323	4.151e-05	20	13	0	1	1	5	rs73101110(1),rs73101165(1),rs183365612(1),rs73101177(1),rs140190462(1),rs73101185(1),rs114650995(1)
rs117885518	8	15989884	A	G	0.9887	0.354	-43.1064	10.4264	4.153e-05	0	0	0	0	0	0	NONE
rs319439	18	55364830	G	A	0.5171	1.0539	5.3171	1.287	4.207e-05	123	73	24	13	6	7	rs182653(1),rs72944195(1),rs319454(1),rs28813698(1),rs6566892(1),rs28588686(1),rs7236365(1),rs72944199(1),rs317809(1),rs319448(1),rs28537751(1),rs41342949(1),rs319440(1),rs319436(1),rs56367911(1),rs76607564(1),rs4940989(1),rs17686300(1),rs35370860(1),rs319455(1),rs12964081(1),rs491051(1),rs2938364(1),rs2941015(1),rs55647012(1),rs112444094(1)
rs111447148	14	78228485	G	A	0.9638	0.8339	-16.013	3.877	4.224e-05	89	22	24	31	9	3	rs57854550(1),rs2364579(1),rs74564678(1),rs7143523(1),rs148426646(1),rs145910477(1),rs200933710(1),rs111777216(1),rs28393221(1),rs7151836(1),rs72685236(1),rs113809140(1),rs55734921(1),rs10483884(1),rs75184016(1),rs144886902(1),rs72685267(1),rs8015796(1),rs148913718(1),rs2003594(1),rs143360557(1),rs72685288(1),rs9743465(1),rs147163071(1),rs76375290(1),rs139736911(1),rs8015938(1),rs72687241(1),rs77…
rs149124526	1	105771566	C	A	0.9496	0.63	-15.5485	3.7705	4.344e-05	36	17	9	8	1	1	rs115139381(1),rs79095014(1),rs181039934(1),rs72685577(1),rs187297308(1),rs191841912(1),rs189257841(1),rs189661053(1),rs137963096(1),rs192670154(1)
rs191098875	12	94395945	A	G	0.9838	0.68	-26.0021	6.3075	4.367e-05	14	9	5	0	0	0	NONE
rs4592506	12	125352178	G	A	0.4681	0.6102	-6.9678	1.6908	4.392e-05	131	100	11	20	0	0	rs59213475(1),rs5801576(1),rs34496229(1),rs10692614(1),rs36226283(1),rs36226544(1),rs12580521(1),rs4569100(1),rs4597161(1),rs12827729(1),rs4379922(1),rs4435094(1),rs4601885(1),rs7308735(1),rs9651878(1),rs4765631(1),rs4765633(1),rs11613688(1),rs10773118(1),rs7131805(1)
rs5762446	22	28401427	A	G	0.9467	0.944	-12.5602	3.0483	4.403e-05	51	14	10	9	16	2	rs77588248(1),rs5752679(1),rs3840091(1),rs5762449(1),rs5752687(1),rs74206930(1),rs56695231(1),rs5752690(1),rs130408(1),rs191476975(1),rs138399504(1),rs5752693(1),rs5762474(1),rs5762478(1),rs11912165(1),rs200226543(1),rs77919927(1),rs5762492(1),rs2064360(1),rs5762495(1),rs5762498(1),rs5762504(1),rs5762506(1),rs5762508(1),rs77109182(1),rs28720063(1),rs143687692(1)
rs113373230	22	45036046	C	A	0.9189	0.6953	11.9507	2.9009	4.418e-05	95	45	7	4	34	5	rs55733727(1),rs148285002(1),rs12484755(1),rs142124127(1),rs6007217(1),rs8135271(1),rs8136556(1),rs8136575(1),rs8137047(1),rs8136940(1),rs12169451(1),rs8137388(1),rs11913558(1),rs117228312(1),rs78266322(1),rs11703447(1),rs6006836(1),rs11913488(1),rs138079702(1),rs75405384(1),rs6006837(1),rs145350998(1),rs117525367(1),rs143011476(1),rs12159660(1),rs12106667(1),rs34549545(1),rs111441724(1),rs150526…
rs140141463	17	27948839	A	C	0.9768	0.4746	-25.9747	6.3065	4.435e-05	5	3	1	1	0	0	rs116883614(1)
rs59769082	5	180078357	T	G	0.6613	0.7074	6.7695	1.6457	4.536e-05	82	5	9	52	13	3	rs2242209(1),rs35006544(1),rs3797102(1),rs399108(1),rs62407083(1),rs36061354(1),rs35633012(1),rs11750142(1),rs11748431(1),rs307807(1),rs307808(1),rs13177095(1),rs13168072(1),rs62407088(1),rs62407089(1),rs307812(1),rs307813(1),rs307815(1),rs307816(1),rs899168(1),5_180075731(1),rs13175716(1),rs13176898(1),rs1382302(1),rs62407091(1),rs6869381(1),rs6873880(1),rs6889643(1),rs7733907(1),rs10464063(1),r…
rs59769082	5	180078357	T	G	0.6613	0.7074	6.7695	1.6457	4.536e-05	82	5	9	52	13	3	rs2242209(1),rs35006544(1),rs3797102(1),rs399108(1),rs62407083(1),rs36061354(1),rs35633012(1),rs11750142(1),rs11748431(1),rs307807(1),rs307808(1),rs13177095(1),rs13168072(1),rs62407088(1),rs62407089(1),rs307812(1),rs307813(1),rs307815(1),rs307816(1),rs899168(1),5_180075731(1),rs13175716(1),rs13176898(1),rs1382302(1),rs62407091(1),rs6869381(1),rs6873880(1),rs6889643(1),rs7733907(1),rs10464063(1),r…
rs76888365	7	98824517	C	T	0.9607	0.6027	-17.8128	4.3334	4.59e-05	32	7	2	20	3	0	rs78653058(1),rs35188655(1),rs139380031(1),rs183149253(1),rs150507409(1),rs77356530(1),rs190256229(1),rs28419687(1),rs35183025(1),rs11973173(1),rs11555142(1),rs58964157(1),rs6955891(1),rs10215854(1),rs34022779(1),rs45618033(1),rs13227522(1),rs13243267(1),rs12535424(1),rs28627543(1),rs28602855(1),rs10808111(1),rs10808112(1)
rs140550787	11	14125926	A	G	0.9885	0.6118	-32.4118	7.8971	4.712e-05	12	8	2	0	1	1	rs141176070(1),rs147248535(1)
psy_rs62284725	3	175707826	C	T	0.9801	0.9797	-19.6992	4.8017	4.746e-05	15	9	2	2	1	1	rs62284722(1),rs11717186(1),rs62284726(1),rs62285851(1)
rs8070752	17	71797557	G	A	0.9763	0.9757	-17.892	4.3664	4.845e-05	32	15	4	10	1	2	rs17249768(1),rs17249803(1),rs2883087(1),rs7221278(1),rs117025579(1),rs73345608(1),rs76912347(1),rs148043040(1),rs200829781(1),rs151133475(1),rs79546944(1),rs80342780(1),rs78401163(1)
rs73239932	17	7975356	C	A	0.9899	0.5695	-35.5994	8.6882	4.849e-05	18	2	0	16	0	0	rs73972650(1),rs73972653(1),rs2235098(1),rs9904554(1),exm1290673(1),rs1804772(1),rs6503071(1),rs7216881(1),rs202152635(1),rs140523555(1),rs9889787(1),rs9897145(1),rs9903333(1),rs9903557(1),rs59440037(1),rs8076459(1)
rs186133538	8	80551126	C	T	0.9885	0.4957	-35.8294	8.7455	4.86e-05	26	14	11	1	0	0	rs140065202(1)
rs190685660	16	87906582	C	T	0.9321	0.3459	-18.2401	4.4529	4.874e-05	12	5	2	2	3	0	rs117717802(1),rs117199356(1),rs35065554(1),rs200731323(1),rs200181707(1)
rs7780122	7	106096702	T	C	0.9862	0.5444	-31.1864	7.6166	4.909e-05	13	0	0	2	11	0	rs2539839(1),rs2704932(1),rs77429124(1),rs78828664(1),rs115870849(1),rs6942699(1),rs2108242(1),rs9770272(1),rs78335404(1),rs7799791(1),rs78076629(1),rs7799686(1),rs6943671(1)
rs62109844	19	7546280	G	T	0.9839	0.407	-33.3525	8.1509	4.963e-05	8	0	0	7	1	0	rs12611381(1),rs144365474(1),rs118138996(1),rs148284039(1),rs62109836(1),rs62109837(1),rs62109839(1),rs62109842(1)
rs115444818	3	156749560	G	A	0.9782	0.6122	23.7731	5.8111	4.981e-05	53	1	46	5	0	1	rs74975467(1),rs201513634(1),rs79657597(1),rs201069107(1),rs112707752(1),rs116680661(1)
rs3748359	14	21789828	C	T	0.7372	1.0353	-6.0255	1.4731	4.996e-05	151	91	26	31	3	0	rs61977469(1),rs11311589(1),rs8021748(1),rs71419125(1),rs7140589(1),rs7140235(1),rs7144592(1),rs141377760(1),rs113186054(1),rs8013525(1),rs4981368(1),rs10130582(1),rs10129999(1),rs8005773(1),rs34053371(1),rs12433536(1),rs72160728(1),rs61977482(1),rs35212003(1),rs4468516(1),rs11847385(1),rs11847506(1),rs17197065(1),14_21788506(1),rs189784980(1),rs180786922(1),exm1086401(1),rs17254708(1),rs72678688…
rs6988947	8	15990691	T	C	0.7393	0.4924	8.8273	2.1593	5.044e-05	198	163	23	11	1	0	rs111352574(1),rs111618194(1),rs4498542(1),rs754331(1),rs7835305(1),rs11785477(1),rs17620929(1),rs10095510(1),rs10095512(1),rs11777735(1),rs62489601(1),rs62489602(1)
rs181648117	15	77936841	G	A	0.9896	0.5196	-37.1578	9.0928	5.076e-05	2	1	1	0	0	0	NONE
rs498518	1	234830590	G	A	0.5257	0.9451	-5.5436	1.3569	5.097e-05	175	85	24	37	24	5	rs24185(1),rs611634(1),rs2770366(1),rs572408(1),rs610329(1),rs610843(1),rs622239(1),rs199632369(1),rs60782545(1),rs636705(1),rs638454(1),rs639538(1),rs652023(1),rs474100(1),rs621167(1),rs533048(1),rs534978(1),rs617029(1),rs605957(1),rs547104(1),rs556186(1),rs623185(1),rs622339(1),rs2587539(1),rs476875(1),rs482329(1),rs592197(1),rs620462(1),rs619469(1),rs1660559(1),rs486650(1),rs490559(1),rs491427…
rs78867704	9	131106448	A	C	0.9657	0.8625	16.0024	3.9176	5.112e-05	105	35	16	21	21	12	rs117907146(1),rs41276652(1),rs41276654(1),rs149575536(1),rs2416982(1),rs7039396(1),rs118173492(1),rs199995498(1),rs202227868(1),rs112499729(1),rs201629983(1),rs112762480(1),rs112383320(1),rs10114273(1),rs117248514(1),rs10122012(1),rs10123875(1),rs112352150(1),rs7867286(1),rs140380848(1),rs7861783(1),rs78884421(1),rs74659866(1),rs7865290(1),rs117172293(1),rs12003810(1),rs28524722(1),rs111383751(1…
rs8029664	15	47019664	G	A	0.4898	0.9378	5.54	1.3566	5.135e-05	317	112	115	79	10	1	rs1850348(1),rs550781(1),rs528041(1),rs11447894(1),rs531768(1),rs529753(1),rs578527(1),rs542901(1),rs499567(1),rs523034(1),rs509745(1),rs526206(1),rs11312771(1),rs1402131(1),rs11854593(1),rs17268264(1),rs12909481(1),rs28421440(1),rs12915578(1),rs201359615(1),rs2413826(1),rs12441872(1),rs12442123(1),rs11638239(1),rs62013871(1),rs16958448(1),rs16958452(1),rs10519073(1),rs12438563(1),rs61213503(1),r…
rs2164729	2	117758517	T	C	0.9475	0.5306	-16.5386	4.0501	5.14e-05	18	5	2	5	4	2	rs115237605(1),rs199948918(1),rs202017126(1),rs113783663(1),rs112797800(1),rs141733779(1),rs112791604(1),rs111276347(1),rs112688569(1),rs111756236(1),rs113628744(1)
rs147651954	7	67746345	G	A	0.9825	0.3996	-32.625	7.995	5.2e-05	10	7	2	1	0	0	rs139684816(1)
rs75853077	1	41385350	C	T	0.979	0.3975	-30.2959	7.4243	5.201e-05	7	7	0	0	0	0	NONE
rs190865297	6	30718854	G	A	0.9826	0.9448	-21.2496	5.2097	5.24e-05	39	7	15	2	1	14	rs180738832(1),rs149608588(1),rs139550916(1),rs139408638(1),rs146449928(1),rs200076468(1),rs139991403(1),rs146266277(1),rs139781241(1),rs199922242(1),rs141417208(1),rs137934746(1),rs115448006(1),rs144996343(1),rs147413518(1),rs115457793(1),rs116485421(1)
rs139299350	6	138242623	ATAAAT	A	0.7194	0.8181	6.6792	1.6376	5.243e-05	149	47	40	30	24	8	rs1821714(1),rs610366(1),rs591854(1),rs653520(1),rs657597(1),rs2788288(1),rs681983(1),rs681992(1),rs654912(1),rs583522(1),6_138190118(1),rs629953(1),rs598493(1),rs643177(1),rs71670547(1),rs661561(1),rs582757(1),exm-rs610604(1),rs642627(1),rs622091(1),rs1082428(1),rs1082427(1),rs603904(1),rs1082425(1),rs601035(1),rs612217(1),rs593622(1),rs592810(1),rs644340(1),rs674451(1),rs67543742(1),rs9321634(1…
rs4616573	22	37304238	C	T	0.9796	0.9183	-19.9032	4.8818	5.281e-05	28	4	4	9	6	5	rs145502880(1),rs79374385(1),rs117414417(1),rs55787829(1),rs73883954(1),rs73883973(1),rs16997492(1),rs16997495(1),rs117697866(1),rs73883974(1),rs77294419(1),rs11913148(1),rs78418961(1),rs76218233(1),rs117689490(1),rs16997507(1),rs74701298(1),rs114613189(1),rs6000494(1),rs41297247(1)
rs142240410	4	80518549	G	A	0.9885	0.8047	-28.2147	6.9207	5.284e-05	14	10	4	0	0	0	NONE
rs78370510	16	12447298	C	T	0.9824	0.3407	-34.8621	8.5545	5.318e-05	2	1	0	1	0	0	rs74456766(1)
rs112803755	13	20790451	A	G	0.9527	0.6548	-15.7182	3.8578	5.339e-05	72	22	16	28	4	2	rs7623(1),rs7318163(1),rs4769974(1),rs9550621(1),rs7987144(1),rs1932429(1),rs200928545(1),rs60142152(1),rs2147136(1),rs200399791(1),rs945374(1),rs4769975(1),rs9509088(1),rs112718300(1),rs78298619(1),rs73431576(1),rs113723358(1),rs73431581(1),rs9509094(1),rs7981955(1),rs7324004(1),rs7322538(1),rs75287969(1),rs7322729(1),rs7329263(1),rs7330206(1),rs11402593(1),rs76386906(1),rs79510176(1),rs77041216…
rs192219634	4	109313579	A	G	0.9843	0.319	-37.9822	9.3285	5.4e-05	7	5	0	1	1	0	rs144922944(1),rs145141512(1)
rs112973792	10	54083974	T	C	0.937	0.7014	-13.1494	3.2309	5.439e-05	23	10	5	2	6	0	rs145165847(1),rs11001679(1),rs199646186(1),rs11001697(1),rs11001702(1),rs12413224(1),rs150328356(1),rs74927449(1)
rs117758588	16	83700149	C	T	0.9808	0.396	-30.9567	7.61	5.485e-05	9	8	0	1	0	0	rs76865045(1)
rs149769696	9	116141399	CTG	C	0.9826	0.5372	-27.7971	6.8362	5.524e-05	9	4	2	3	0	0	rs117917347(1),rs41276774(1),rs117147323(1)
rs12197495	6	71009123	G	C	0.9782	0.5569	24.6151	6.0547	5.541e-05	17	9	4	3	1	0	rs10806630(1),rs117934156(1),rs10755539(1),rs11752917(1)
rs117471812	17	55861609	A	T	0.9835	0.4181	-32.5281	8.0023	5.555e-05	16	4	5	6	1	0	rs182005926(1),rs112424116(1),rs112122432(1),rs1470296(1),rs113175047(1),rs113714344(1),rs73328080(1)
rs76388470	10	99871743	A	G	0.9857	0.8228	-24.7998	6.1015	5.562e-05	11	4	0	3	2	2	rs118176228(1),rs118132905(1),rs117601788(1),rs146445224(1),rs7350444(1),rs79055798(1),rs143749320(1)
rs4450971	4	44851351	A	G	0.9794	0.7792	21.2825	5.2428	5.682e-05	114	5	14	65	29	1	rs73191052(1),rs57618656(1),rs1020128(1),rs61622278(1),rs74704084(1),rs55661516(1),rs12641939(1),rs60007888(1),rs60451610(1),rs148553543(1),rs73177660(1),rs57877794(1),rs58633048(1),rs17600976(1),rs73177672(1),rs59912024(1),rs73815511(1),rs60122990(1),rs17653909(1),rs17653927(1),rs17601082(1),rs73179873(1),rs74800083(1),rs59648123(1),rs4460038(1),rs55900637(1),rs2306993(1),rs59555447(1),rs5733636…
rs145901433	5	106135405	TAGAC	T	0.9642	0.5699	-18.9948	4.6805	5.708e-05	1	0	0	0	1	0	rs201646021(1)
rs76032993	15	87472210	C	A	0.973	0.757	18.9739	4.6763	5.726e-05	65	23	17	21	2	2	rs28379766(1),rs10714050(1),rs10163010(1),rs1433456(1),rs111772816(1),rs116964922(1),rs11854284(1),rs200369879(1),rs10715885(1),rs57185078(1),rs16978114(1),rs16978115(1),rs16978118(1),rs9672267(1),rs16978119(1),rs57513795(1),rs112967765(1),rs16978128(1),rs117413706(1),rs138431201(1),rs144735925(1),rs1433450(1),rs140913877(1),rs116922184(1),rs142038422(1)
rs117931830	21	36725729	C	T	0.9815	0.3386	-34.0347	8.393	5.783e-05	0	0	0	0	0	0	NONE
rs117511173	7	104904642	T	C	0.9863	0.7802	-25.8958	6.3885	5.823e-05	12	2	4	0	5	1	rs79317095(1),rs75499693(1),rs150376151(1),rs79502336(1),psy_rs144022900(1),rs139896890(1)
rs9631188	21	34915685	G	A	0.9884	0.4772	-36.1261	8.9167	5.87e-05	5	4	0	0	0	1	rs118032403(1)
rs13044147	20	17605111	T	G	0.9472	0.8463	-12.9857	3.2067	5.918e-05	66	27	12	2	23	2	rs16999416(1),rs35376497(1),rs74181970(1),rs35786923(1),rs6080739(1),rs35384212(1),rs74181972(1),rs34406504(1),rs34857854(1),rs13041238(1),rs7271384(1),rs7264490(1),rs17791782(1),rs13044119(1),rs13038541(1),rs34316423(1),rs11698138(1),rs7267436(1),rs6034863(1),rs75340910(1),rs11699364(1),rs6044908(1),rs9768(1),rs116262821(1),exm2260909(1),rs35233542(1),rs13044391(1)
rs13170981	5	25714353	A	G	0.7909	1.0652	6.3341	1.5657	6.019e-05	114	85	0	26	3	0	rs71609895(1),rs10068908(1),rs71609896(1),rs71609897(1),rs13163175(1),rs62357273(1),rs11957509(1),rs59203489(1),rs147544788(1),rs16894704(1),rs35475872(1),rs13159231(1),rs11959220(1),rs35378464(1),rs11960926(1),rs74743515(1),rs62357277(1),rs71609898(1),rs11952571(1),rs11949060(1),rs200979274(1),rs59680023(1),rs62357280(1),rs76517359(1),rs13177508(1),rs62357304(1),rs13162662(1),rs39595(1),rs255045…
rs11710044	3	141952973	G	A	0.5238	1.0422	-5.2278	1.2924	6.031e-05	195	57	23	112	1	2	rs9860104(1),rs72997011(1),rs74401810(1),rs9837628(1),rs9857725(1),rs9857726(1),rs9813746(1),rs9829836(1),rs115645129(1),rs74836705(1),rs9814627(1),rs9814922(1),rs9830411(1),rs9873587(1),rs6769133(1),rs4485736(1),rs7638584(1),rs11706603(1),rs11711544(1),rs28717005(1),rs28679663(1),rs6440068(1),rs6803289(1),rs6804204(1),rs7653823(1),rs12695750(1),rs9882537(1),rs9865226(1),rs6440071(1),rs7633135(1)…
rs200641081	2	85431420	C	CA	0.958	0.6749	-16.2333	4.015	6.077e-05	5	2	1	1	1	0	rs11679513(1),rs140493464(1)
rs117230333	19	6396295	G	T	0.9319	0.9309	-11.0728	2.7391	6.092e-05	272	163	58	5	7	39	rs116894543(1),rs74729907(1),rs79751509(1),rs74525335(1),rs117937375(1),rs77630001(1),rs74998035(1),exm1413613(1),rs80336323(1),rs76757814(1),rs117516373(1),rs117874951(1),rs77784620(1),rs75019525(1),rs7247913(1),rs141110777(1),rs144279529(1),rs79043335(1),rs76943212(1),rs1806615(1),rs80113688(1),rs1130194(1),rs45580335(1),rs45464894(1),rs78149805(1),rs117884284(1),rs149911716(1),rs144991115(1),r…
rs7312755	12	28190652	G	A	0.7174	0.8357	-6.4318	1.5917	6.133e-05	224	173	15	27	9	0	rs139444838(1),rs10771400(1),rs10843072(1),rs7968338(1),rs10771401(1),rs10734764(1),rs146796447(1),rs10843073(1),rs7964407(1),rs10771402(1),rs10843075(1),rs7980250(1),rs11049303(1),rs61915994(1),rs11611940(1),rs11615869(1),rs11614036(1),rs11615908(1),rs11049304(1),rs61915995(1),rs61915996(1),rs11049305(1),rs7978356(1),rs11049306(1),rs7972874(1),rs229988(1),rs6487657(1),rs6487658(1),rs6487659(1),r…
rs16867870	6	27540068	A	G	0.9873	1.0164	-23.77	5.8825	6.138e-05	144	10	29	76	28	1	rs150199711(1),rs75647440(1),rs57655939(1),rs57123722(1),rs56980568(1),rs7775305(1),rs185555378(1),rs58685987(1),rs73738775(1),rs56773753(1),rs58669069(1),rs73738795(1),rs73738796(1),rs58942357(1),rs73738798(1),rs73738799(1),rs7768826(1),rs7773166(1),rs183996621(1),rs189899003(1),rs139322168(1),rs16899633(1),rs78988051(1),rs77108351(1),rs116126173(1),rs114634041(1),rs74689977(1),rs73738802(1),6_2…
rs78503377	5	25471052	C	T	0.9091	0.9974	-9.409	2.3292	6.167e-05	178	93	20	47	12	6	rs74375922(1),rs77683137(1),rs191499766(1),rs202240222(1),rs201642645(1),rs78009144(1),rs113995777(1),rs78077386(1),rs202188214(1),rs17525260(1),rs199754194(1),rs13359266(1),rs2126967(1),rs28645137(1),rs10214406(1),rs6452264(1),rs7718419(1),rs28549371(1),rs2331904(1),rs7724327(1),rs7726261(1),rs7735869(1),rs1864039(1),rs73060247(1),rs146417548(1),rs16894504(1),rs60293965(1),rs7731208(1),rs1998571…
rs200956133	8	117293780	CA	C	0.9811	0.3098	-35.1652	8.7057	6.175e-05	0	0	0	0	0	0	NONE
rs16997289	20	51555394	C	A	0.941	0.8842	-12.1803	3.0158	6.188e-05	72	27	7	14	20	4	rs4811402(1),rs4811403(1),rs6068377(1),rs913832(1),rs913833(1),rs1599976(1),rs79831174(1),rs2752916(1),rs1329832(1),rs16997132(1),rs6097166(1),rs11479057(1),rs4811411(1),rs6097169(1),rs6126702(1),rs4645059(1),rs2002694(1),rs2093152(1),rs77575021(1),rs6126706(1),rs6123230(1),rs2224360(1),rs12053653(1),rs6123231(1),rs6126707(1),rs6123232(1),rs6123233(1),rs10470029(1),rs6126708(1),rs6126709(1),rs612…
rs147454255	10	6131295	C	A	0.988	0.3113	-43.5925	10.7985	6.236e-05	0	0	0	0	0	0	NONE
rs142915027	7	135434495	G	T	0.9777	0.882	-19.2202	4.7619	6.254e-05	15	11	2	1	1	0	exm660156(1),rs139362166(1)
rs142769962	5	1955079	G	A	0.9691	0.8419	-16.641	4.1267	6.35e-05	75	14	25	31	5	0	rs11737920(1),rs113428083(1),rs113241217(1),rs115539131(1),rs76767118(1),rs79110431(1),rs11742665(1),rs79385424(1),rs147569857(1),rs11749606(1),rs10036475(1),rs11746331(1),rs11739683(1),rs11749700(1),rs11748657(1),rs34164201(1),rs11747471(1),rs11743291(1),rs10064753(1),rs10074172(1),rs33927361(1),rs78088625(1),rs76062618(1),rs10057823(1),rs28394513(1),rs11377808(1),rs4975773(1),rs75524470(1),rs11…
rs142769962	5	1955079	G	A	0.9691	0.8419	-16.641	4.1267	6.35e-05	75	14	25	31	5	0	rs11737920(1),rs113428083(1),rs113241217(1),rs115539131(1),rs76767118(1),rs79110431(1),rs11742665(1),rs79385424(1),rs147569857(1),rs11749606(1),rs10036475(1),rs11746331(1),rs11739683(1),rs11749700(1),rs11748657(1),rs34164201(1),rs11747471(1),rs11743291(1),rs10064753(1),rs10074172(1),rs33927361(1),rs78088625(1),rs76062618(1),rs10057823(1),rs28394513(1),rs11377808(1),rs4975773(1),rs75524470(1),rs11…
rs9845279	3	157312442	G	C	0.4374	0.5721	7.0643	1.7529	6.416e-05	226	161	44	21	0	0	rs6808813(1),rs6796465(1),rs6799302(1),rs1840675(1),rs7617789(1),rs112953158(1),rs6441134(1),rs6804950(1),rs749422(1),rs1899622(1),rs9824785(1),rs13318755(1),rs1579770(1),rs7635194(1),rs1838139(1),rs2034092(1),rs1813157(1),rs7620285(1),rs6780619(1),rs10222436(1),rs6783845(1)
exm24795	1	19203725	A	G	0.9791	0.9787	18.5808	4.6146	6.508e-05	75	5	50	0	20	0	rs115457731(1),rs28405179(1),rs77608580(1),rs74056662(1),rs59060343(1),rs113270536(1),kgp1362896(1),rs28758607(1),rs28680194(1),rs28498975(1),rs113153383(1),rs6668941(1),exm24765(1),rs6661040(1),rs6695228(1),rs28434041(1),rs28403282(1),rs28594104(1),rs7550822(1),rs76815595(1)
rs56385018	9	5178033	G	A	0.9705	0.4435	-23.356	5.8232	6.943e-05	13	4	5	1	0	3	rs72701644(1),rs72701646(1),rs143944808(1),rs72701669(1)
rs145135891	5	12370753	T	C	0.9891	0.6885	-30.5864	7.6262	6.947e-05	1	1	0	0	0	0	NONE
rs187100303	3	124430038	A	T	0.9718	0.8134	-17.6558	4.4045	7.007e-05	203	83	25	6	89	0	rs73191691(1),rs73191697(1),rs79277528(1),rs77569241(1),rs77472867(1),rs77226290(1),rs76851232(1),rs28600956(1),rs57367501(1),rs10428097(1),rs67708930(1),rs11720780(1),rs11709895(1),rs57715554(1),rs57220091(1),rs73193766(1),rs73193769(1),rs73193773(1),rs73193775(1),rs73193778(1),rs3755689(1),rs3755691(1),rs3834189(1),rs58159645(1),rs11716888(1),rs11716957(1),rs11709152(1),rs34785698(1),rs76992353…
rs187915955	3	115056029	C	T	0.9842	0.6768	-25.5535	6.3754	7.02e-05	10	4	1	0	4	1	rs151023534(1),rs11711969(1),rs78441817(1),rs2133645(1),rs73857786(1)
exm2252969	17	37074932	C	T	0.9279	0.9507	-10.4399	2.6056	7.064e-05	29	5	13	11	0	0	rs77608225(1),rs78443405(1),rs4541106(1),rs573556(1),rs78523330(1),rs1733805(1),rs12451736(1),rs12450796(1),rs55642219(1),rs8074347(1),rs4795349(1)
rs113676193	9	116450383	G	T	0.9841	0.3805	-33.909	8.4653	7.093e-05	5	4	1	0	0	0	NONE
exm2249883	1	146751782	A	C	0.0323	1.0275	14.6445	3.6568	7.12e-05	152	2	18	47	85	0	rs144622813(1),rs78451654(1),rs1822306(1),kgp3614852(1),rs41295815(1),rs4950381(1),rs10900323(1),rs35176805(1),rs1899484(1),rs34410900(1),rs10793650(1),rs11239937(1),rs4950385(1),rs920682(1),rs6697092(1),rs4950310(1),rs894467(1),rs6593741(1),rs6673153(1),rs200255969(1),rs6593743(1),rs6593744(1),rs1442759(1),rs1372819(1),rs6703847(1),rs1561880(1),rs201541363(1),rs61647548(1),rs894470(1),rs1561879(…
psy_rs75147538	5	159593889	G	A	0.982	1.0888	-18.9309	4.7273	7.122e-05	12	9	1	0	2	0	psy_rs143131748(1),rs146785914(1)
rs201211711	2	60711026	GC	G	0.9783	0.4101	-28.127	7.0268	7.175e-05	0	0	0	0	0	0	NONE
rs11682784	2	168498822	A	G	0.9888	0.3407	-42.6458	10.655	7.187e-05	0	0	0	0	0	0	NONE
rs187296392	10	61530398	G	A	0.9788	0.5939	-23.9767	5.994	7.254e-05	9	5	0	3	1	0	rs113311903(1),psy_rs76696326(1),rs113345261(1),rs74676771(1)
psy_rs75928889	1	153521952	G	A	0.9886	0.9885	-24.9019	6.2265	7.279e-05	12	9	1	2	0	0	rs57470534(1),rs72711020(1)
rs9395733	6	51725662	C	T	0.6584	1.0342	-5.4838	1.3722	7.369e-05	570	262	78	76	152	2	rs10948642(1),rs9349595(1),rs9367450(1),rs9382012(1),rs113379997(1),rs113468705(1),rs9367451(1),rs9382019(1),rs146847226(1),rs6927544(1),rs9395716(1),rs3920621(1),rs35808142(1),rs6900031(1),rs2894789(1),rs2894790(1),rs1326567(1),rs9395723(1),rs34270226(1),rs6458793(1),rs71756430(1),rs9370060(1),rs4472349(1),rs35457888(1),rs34084744(1),rs7747580(1),rs7761361(1),rs7761370(1),rs7761355(1),rs9395726(…
rs467410	5	106183220	T	C	0.7955	0.9667	-6.6045	1.6534	7.426e-05	243	62	81	74	26	0	rs72796456(1),rs72796458(1),rs72796461(1),rs2196641(1),rs9686985(1),rs72782353(1),rs72782354(1),rs28791495(1),rs72782360(1),rs10515365(1),rs11950351(1),rs4957671(1),rs17440986(1),rs145663401(1),rs6895448(1),rs6596695(1),rs6596696(1),rs4957672(1),rs1898505(1),rs146731585(1),rs143520302(1),rs433863(1),rs12656541(1),rs7705802(1),rs6596705(1),rs1370754(1),rs1438255(1),rs6596706(1),rs6868064(1),rs9688…
rs71515844	8	23594262	G	A	0.9266	0.5235	13.9063	3.4854	7.565e-05	25	22	3	0	0	0	NONE
rs138940292	3	107794536	G	C	0.9852	0.6008	27.8748	6.9878	7.59e-05	6	3	0	0	3	0	rs201809267(1),rs79929960(1),rs11034(1)
rs188310489	13	78693466	C	T	0.989	0.6325	-31.6539	7.9421	7.699e-05	10	7	0	0	3	0	rs184350135(1),rs150755230(1),rs189292666(1)
rs10991063	9	106820202	T	C	0.5952	0.9482	-5.5159	1.384	7.704e-05	665	438	113	99	13	2	rs10820588(1),rs2218384(1),rs10991010(1),rs137954588(1),rs10991013(1),rs7046010(1),rs7030880(1),rs10991015(1),rs10991016(1),rs10991017(1),rs10991018(1),rs501434(1),rs577794(1),rs535966(1),rs6479204(1),rs1584064(1),rs7023619(1),rs72738724(1),rs1348458(1),rs965630(1),rs13301641(1),rs617010(1),rs11792474(1),rs1838236(1),rs1838235(1),rs7857804(1),rs10991032(1),rs687586(1),rs7867225(1),rs10991035(1),r…
rs200932267	4	26062911	A	AG	0.8441	0.9722	-7.3293	1.8392	7.719e-05	143	80	36	21	4	2	rs9884830(1),rs6846421(1),rs56122753(1),rs12498488(1),rs12502605(1),rs6819735(1),rs58201435(1),rs1022186(1),rs73243877(1),rs10713774(1),rs57996145(1),rs10019888(1),rs12513287(1),rs6448429(1),rs200083320(1),rs73243884(1),rs56147366(1),rs145668647(1),rs17630194(1),rs7698037(1),rs4558863(1),rs2048507(1),rs2048508(1),rs2137234(1),rs2137235(1),rs2137236(1),rs73243890(1)
rs147555235	1	66545971	A	T	0.982	0.7767	-22.4169	5.6255	7.723e-05	11	3	2	6	0	0	rs183483085(1),rs10889597(1),rs10889598(1),rs10493397(1),rs144466526(1),rs141232047(1)
rs78763392	3	65261736	A	G	0.975	0.6297	-21.1293	5.3044	7.769e-05	34	14	10	1	7	2	rs12636487(1),rs114776721(1),rs76256100(1),rs41444448(1),rs58286287(1),rs55877102(1),rs74980948(1),rs77139095(1),rs78860755(1),rs144056645(1)
rs117242322	8	4731668	T	G	0.9878	0.6752	-28.8667	7.2471	7.774e-05	66	18	13	10	21	4	rs4875400(1),rs73503859(1),rs1350303(1),rs7825700(1),rs1031612(1),rs73503887(1),rs6558930(1),rs10435673(1),rs10435674(1),rs7000044(1),rs967587(1),rs2043809(1),rs6992677(1),rs7010542(1),rs118126784(1),rs4875122(1),rs7017693(1),rs12681969(1),rs6990689(1),rs2407673(1),rs147347234(1),rs2164901(1),rs2118567(1),rs10105452(1),rs2028232(1),rs2028235(1),rs7815868(1),rs13252245(1),rs12541573(1),rs7007881(1…
rs10007440	4	146987110	A	C	0.2552	1.0037	-5.9912	1.505	7.85e-05	175	86	7	62	18	2	rs6537385(1),rs10583845(1),rs4498147(1),rs723794(1),rs6847051(1),rs6853138(1),rs34978959(1),rs2356566(1),rs5862747(1),rs6537386(1),rs4835025(1),rs4543136(1),rs4513588(1),rs6834300(1),rs10003100(1),rs9992132(1),rs6812246(1),rs28778019(1),rs6537390(1),rs201673835(1),rs11938225(1),rs72725767(1),rs10020798(1),rs12711430(1),rs7654681(1),rs9995295(1),rs2356723(1),rs2356724(1),rs4835275(1),rs10008582(1)…
rs143420764	6	103480340	A	T	0.9861	0.5586	-30.1846	7.5876	7.936e-05	14	8	4	1	1	0	rs141545031(1),rs76254153(1)
rs201230067	8	133408548	ACT	A	0.9858	0.864	-23.9432	6.02	7.964e-05	59	14	7	18	19	1	rs1975818(1),rs116884047(1),rs59542153(1),rs78437116(1),rs117472991(1),rs141602180(1),rs111241297(1),rs76677278(1),rs1457789(1),rs117281570(1),rs117534398(1),rs111676271(1),rs4351399(1),rs2100648(1),rs2100647(1),rs2100645(1),rs113279878(1),rs112882599(1),rs113250352(1),rs7005360(1),rs118023919(1),rs117078390(1),rs117041271(1),rs2395493(1),rs2894369(1),rs3957207(1),rs7000365(1),rs72721053(1),rs727…
rs112942227	3	68976037	G	C	0.9838	0.6518	-25.7017	6.4656	8.035e-05	33	0	2	2	28	1	rs184454920(1),rs114603528(1),rs112302332(1),rs111679706(1),rs149246243(1),rs140796627(1),rs75910618(1),rs56194306(1),rs7617775(1),rs79826415(1),rs73835722(1),rs7625579(1),rs7621394(1),rs6549184(1),rs7614224(1),rs7621929(1),rs10489(1),rs72924853(1),rs7627893(1),rs72924854(1),rs3772980(1),rs3821564(1),rs3772983(1),rs7629932(1),rs73835726(1),rs3796214(1),rs1051901(1),rs57639163(1),rs150714972(1),rs…
rs73734326	7	155063973	C	T	0.9696	0.7596	17.6671	4.4444	8.036e-05	8	4	1	0	3	0	rs147940762(1),psy_rs118147542(1),rs200573432(1)
rs144471032	7	54288626	G	A	0.9895	0.503	-36.3481	9.1452	8.053e-05	36	13	0	6	17	0	rs148444601(1),rs150749112(1),rs191473963(1),rs74412238(1),rs79034173(1),rs184287241(1),rs117613123(1),rs115743375(1),rs116209211(1),rs149910011(1),rs147605423(1),rs182045225(1),rs35827582(1),rs12538066(1),rs199878695(1),rs188313457(1),rs192842849(1),rs185290114(1),rs201246022(1),rs71546184(1),rs35682827(1),rs35702016(1),rs71546185(1)
rs144389927	3	63022276	T	C	0.9769	0.3903	-27.7362	6.9788	8.06e-05	0	0	0	0	0	0	NONE
rs117908380	8	1127569	C	T	0.9869	0.3431	-39.1582	9.8564	8.11e-05	0	0	0	0	0	0	NONE
rs13099728	3	4063645	A	C	0.8515	1.0009	-7.2962	1.8375	8.182e-05	282	65	103	102	12	0	rs140917628(1),rs143577821(1),rs1661577(1),rs998655(1),rs17740964(1),rs901869(1),rs750945(1),rs750944(1),rs750943(1),rs55810946(1),rs200316071(1),rs1561802(1),rs1561801(1),rs151177627(1),rs62247392(1),rs9990061(1),rs4605526(1),rs66537444(1),rs2596888(1),rs58036332(1),rs57409178(1),rs1488447(1),rs901042(1),rs73114875(1),rs2874785(1),rs146178386(1),rs147876374(1),rs4566518(1),rs2218421(1),rs1844119…
rs72937565	2	178434463	T	A	0.9073	0.755	-10.4708	2.6382	8.24e-05	8	5	0	1	2	0	rs61742858(1),rs72941591(1),rs72945354(1)
rs114930503	2	113725127	T	C	0.9824	0.5379	-26.9416	6.7916	8.309e-05	8	6	1	1	0	0	rs36215114(1)
rs147895868	15	76723170	C	T	0.9408	1.026	10.9671	2.7652	8.335e-05	98	53	34	1	8	2	rs113552766(1),rs146254735(1),rs143618772(1),rs76763445(1),rs140802894(1),rs142988870(1),rs76462422(1),rs76293206(1),rs111519289(1),rs116917406(1),rs78860333(1)
rs186682720	2	222310185	C	T	0.9879	0.7224	-28.063	7.0777	8.374e-05	1	0	0	1	0	0	rs115727246(1)
rs115288880	6	31513858	G	T	0.989	0.7851	28.3793	7.1583	8.39e-05	84	73	6	1	4	0	rs202133406(1),rs115843100(1),rs115697895(1),rs59782856(1),rs115663438(1)
rs79168558	7	115449530	C	T	0.9534	0.6112	15.786	3.9844	8.477e-05	18	4	1	12	1	0	rs13242953(1),rs35504534(1),rs200463594(1),rs73719454(1),rs34434064(1),rs13241800(1),rs111887669(1),rs17241241(1),rs73218439(1),rs149144622(1),rs17242375(1),rs17302018(1),rs35398698(1)
rs80092239	1	185311911	C	G	0.9472	0.5076	-16.4528	4.1533	8.499e-05	3	1	0	2	0	0	rs182577187(1),rs75644288(1)
2_242724552	2	242724552	T	TA	0.8831	0.4461	12.1199	3.0596	8.502e-05	45	33	6	6	0	0	rs188629746(1),rs181049181(1),rs78233573(1),rs141331424(1),rs75306055(1),rs116134615(1)
rs61789761	1	106872131	G	A	0.9758	0.6096	-21.6868	5.4766	8.55e-05	33	7	10	9	7	0	rs201615283(1),rs116167663(1),rs150407955(1),rs114142988(1),rs149667478(1),rs140171181(1),rs115691005(1),rs180989027(1),rs61789794(1),rs116427136(1),rs61789797(1),rs61789799(1),rs116755087(1),rs114170642(1),rs114423803(1),rs148037814(1)
rs6004421	22	25465828	T	C	0.8348	0.6827	-8.6028	2.1727	8.566e-05	123	74	40	8	1	0	rs62233181(1),rs6004418(1),rs8141634(1),rs62233184(1),rs9612860(1),rs9612862(1),rs9608367(1),rs9612872(1),rs62231222(1)
rs3808493	8	143854600	A	G	0.1565	0.9868	7.2808	1.8394	8.604e-05	412	269	23	98	22	0	rs200730553(1),rs6471588(1),rs4736372(1),rs4736374(1),rs6471589(1),rs6471590(1),rs6991446(1),rs10103654(1),rs2572912(1),rs2572913(1),rs2717598(1),rs2004243(1),rs3802231(1),rs2585132(1),rs2572914(1),rs140487879(1),rs144321740(1),rs2585184(1),rs62525593(1),rs62525594(1),rs10808680(1),rs11778226(1),rs11778227(1),rs11775636(1),rs11778314(1),rs62525596(1),rs142790390(1),rs62525599(1),rs13258012(1),rs1…
rs149058515	3	115241330	T	A	0.9893	0.3814	-40.8044	10.3096	8.619e-05	0	0	0	0	0	0	NONE
rs117398989	11	130082269	C	T	0.9879	0.4609	35.2469	8.9078	8.655e-05	0	0	0	0	0	0	NONE
rs12977984	19	3287657	A	G	0.3673	1.0393	-5.3374	1.3494	8.711e-05	64	15	2	10	36	1	rs310684(1),rs62125943(1),rs62125944(1),exm-rs7257762(1),rs34139199(1),rs62125948(1),rs313786(1),rs12971901(1),rs9807895(1),rs11426155(1),rs1864226(1),rs3746064(1),rs59656659(1),rs113646375(1),rs7260643(1),rs7260467(1),rs56832171(1),rs60439948(1),rs2306689(1),rs34683290(1),rs62125954(1),rs12977031(1),rs313782(1),rs35427130(1),rs7246506(1),rs4258735(1),rs72989210(1),rs11666588(1),rs11666337(1),rs3…
rs73507370	9	106574908	C	T	0.8463	0.94	-7.407	1.8728	8.717e-05	265	184	38	6	37	0	rs2257372(1),rs433341(1),rs446687(1),rs385589(1),rs139356850(1),rs1659546(1),rs683939(1),rs403550(1),rs143366855(1),rs423748(1),rs442450(1),rs379835(1),rs402437(1),rs370965(1),rs1659547(1),rs12003717(1),rs62585237(1),rs62585238(1),rs62585239(1),rs62585240(1),rs73659894(1),rs73505375(1),rs62585243(1),rs62585245(1),rs7035477(1),rs7038957(1),rs59747122(1),rs59931798(1),rs60470065(1),rs16923317(1),rs…
rs7917828	10	72653761	G	A	0.3723	0.7204	6.4527	1.6325	8.802e-05	374	329	28	11	6	0	rs10999535(1),rs1880055(1),rs11516614(1),rs72816582(1),rs144998273(1),rs10999568(1),rs10999570(1),rs10509326(1),rs61851616(1),rs2854615(1),rs200323834(1),rs2854614(1),rs2854613(1),rs2630336(1),rs2691148(1),rs7917488(1),rs827351(1)
rs73648579	9	92309825	T	C	0.924	0.7077	-11.6299	2.9423	8.804e-05	79	32	30	10	7	0	rs111293922(1),rs111383598(1),rs112870749(1),rs113716566(1),rs150026522(1),rs112917024(1),rs117291066(1),rs111435598(1),rs113205263(1),rs12553534(1),rs111654155(1),rs77168925(1),rs78221409(1),rs113823669(1),rs111698583(1),rs113600808(1),rs73648580(1)
rs142259271	4	115412355	T	C	0.9841	0.5436	-28.2307	7.1427	8.814e-05	29	2	2	16	9	0	rs145539810(1),rs140639563(1),rs199725912(1),rs76150910(1),rs75024493(1),rs147187683(1),rs78115504(1),rs74504819(1),rs75423382(1),rs75563007(1),rs111393137(1),rs4148254(1),rs79570261(1),rs60432569(1),rs186154987(1),rs79850203(1),rs77208978(1),rs77305820(1),rs113335800(1),rs76147709(1),rs61051739(1),rs75992680(1),rs56147891(1),rs80334753(1),rs78295987(1)
rs117222505	9	75667840	C	T	0.9848	0.5814	-27.6911	7.0113	8.918e-05	8	4	0	2	1	1	rs77446608(1),rs117969032(1),rs118060552(1),rs72737063(1)
rs190761688	14	69860627	A	G	0.9878	0.3444	-40.2782	10.1984	8.919e-05	0	0	0	0	0	0	NONE
rs7813775	8	133355830	G	C	0.8003	0.9265	6.7422	1.7076	8.96e-05	104	52	32	4	16	0	rs4319073(1),rs62520379(1),rs10097662(1),rs10098077(1),rs9297849(1),rs4736574(1),rs2403774(1),rs4527849(1),rs11776533(1),rs10095671(1),rs2608208(1),rs2721917(1),rs2597357(1),rs2721911(1),rs2673606(1),rs28391818(1),rs2597351(1),rs2673600(1),rs2442975(1),rs2721885(1)
rs28417544	12	40641499	C	T	0.6769	0.702	6.5884	1.6706	9.127e-05	214	80	106	28	0	0	rs10747989(1),rs10784353(1),rs10878031(1),rs10784356(1),rs1600866(1),rs2404352(1),rs1586038(1),rs7960662(1),rs10784369(1),rs10784451(1),rs2723264(1),rs10878278(1),rs10878284(1),rs11175843(1),rs10506155(1),rs61915610(1),rs59980086(1),rs7132187(1),rs11176154(1),rs75439407(1),rs11176165(1),rs10784532(1),rs7137173(1),rs10878466(1),rs7303059(1),rs7311501(1),rs11176386(1),rs11564263(1)
rs28417544	12	40641499	C	T	0.6769	0.702	6.5884	1.6706	9.127e-05	214	80	106	28	0	0	rs10747989(1),rs10784353(1),rs10878031(1),rs10784356(1),rs1600866(1),rs2404352(1),rs1586038(1),rs7960662(1),rs10784369(1),rs10784451(1),rs2723264(1),rs10878278(1),rs10878284(1),rs11175843(1),rs10506155(1),rs61915610(1),rs59980086(1),rs7132187(1),rs11176154(1),rs75439407(1),rs11176165(1),rs10784532(1),rs7137173(1),rs10878466(1),rs7303059(1),rs7311501(1),rs11176386(1),rs11564263(1)
rs997721	4	83345292	T	C	0.9129	1.0834	-8.8664	2.2484	9.139e-05	86	13	1	22	43	7	rs6816230(1),rs2081754(1),rs2081756(1),rs13116057(1),rs13124637(1),rs12513095(1),rs13105860(1),rs2004987(1),rs2004986(1),rs2069080(1),rs13144673(1),rs13102416(1),rs6535343(1),rs34524231(1),rs114941500(1),rs13147230(1),rs35361487(1),rs78014971(1),rs13127191(1),rs35625433(1),rs34205398(1),rs35766873(1),rs13117985(1),rs12501413(1),rs12506234(1),rs4693028(1),rs34354306(1),rs58424283(1),rs12503762(1),…
rs188320171	17	52673316	A	G	0.9543	0.3865	-20.0256	5.0806	9.21e-05	6	3	0	1	2	0	rs142963512(1),rs183782494(1),rs111302437(1)
rs188320171	17	52673316	A	G	0.9543	0.3865	-20.0256	5.0806	9.21e-05	6	3	0	1	2	0	rs142963512(1),rs183782494(1),rs111302437(1)
rs33918914	6	32497300	CT	C	0.8722	0.7506	-8.9484	2.2707	9.238e-05	2132	1550	361	218	3	0	rs116618786(1),rs114146271(1),rs79282297(1),rs143187770(1),rs115942552(1),6_32489927(1),rs117616320(1),rs112615434(1),rs192177829(1),rs75537275(1),rs142488414(1),rs150931799(1),rs113171436(1),rs192552834(1),rs112360105(1),rs182670197(1),rs114337696(1),rs111472669(1),rs67985229(1),rs112399994(1),rs75288029(1),rs112300179(1),rs78485574(1),rs142526177(1),rs145567338(1),rs189365969(1),rs180744865(1),…
rs33918914	6	32497300	CT	C	0.8722	0.7506	-8.9484	2.2707	9.238e-05	2132	1550	361	218	3	0	rs116618786(1),rs114146271(1),rs79282297(1),rs143187770(1),rs115942552(1),6_32489927(1),rs117616320(1),rs112615434(1),rs192177829(1),rs75537275(1),rs142488414(1),rs150931799(1),rs113171436(1),rs192552834(1),rs112360105(1),rs182670197(1),rs114337696(1),rs111472669(1),rs67985229(1),rs112399994(1),rs75288029(1),rs112300179(1),rs78485574(1),rs142526177(1),rs145567338(1),rs189365969(1),rs180744865(1),…
rs61144622	14	106033756	G	T	0.9791	0.3003	-32.933	8.3578	9.253e-05	27	24	2	0	1	0	rs7144913(1)
rs144727225	8	83542196	C	T	0.9846	0.6325	-26.3707	6.6925	9.254e-05	7	2	1	2	2	0	rs201812799(1),rs77502387(1),rs144149849(1),rs12677353(1)
rs8056952	16	87922036	A	G	0.6736	0.6708	-6.774	1.7196	9.298e-05	185	29	14	115	27	0	rs72814377(1),rs3829509(1),rs3829510(1),rs3829511(1),rs33931987(1),rs33929207(1),rs8054158(1),rs8055157(1),rs4429303(1),rs33942725(1),rs33923136(1),rs56358090(1),rs34231747(1),rs6540093(1),rs111702690(1),rs34707791(1),rs13380740(1),rs35325762(1),rs72814388(1),rs72814389(1),rs35796790(1),rs13380533(1),rs13380543(1),rs13380742(1),rs13380768(1),rs13380772(1),rs138246398(1),rs111964318(1),rs11117307(…
rs117406407	12	114994886	C	T	0.9764	0.8865	-18.047	4.5835	9.366e-05	53	40	6	6	1	0	rs145034785(1),rs77094645(1),rs117737680(1),rs112601387(1),rs78827393(1),rs74467194(1),rs76504579(1)
rs6419137	4	96508782	T	C	0.141	0.9636	-7.6104	1.933	9.373e-05	124	72	35	11	6	0	rs17024208(1),rs7665819(1),rs7661081(1),rs1564893(1),rs7438478(1),rs11097474(1),rs6848680(1),rs264297(1),rs264298(1),rs62306730(1),rs62306731(1),rs35466820(1),rs1843382(1),rs62306732(1),rs62306733(1),rs13103169(1),rs13116106(1)
rs1022612	6	163622857	C	A	0.7107	0.9859	-5.7567	1.4622	9.378e-05	110	62	6	3	39	0	rs2764010(1),rs12530312(1),rs4571546(1),rs6455871(1),rs201710251(1),rs6909764(1),rs9458739(1),rs11753725(1),rs11752633(1),rs63711861(1),rs4708981(1),rs6916143(1),rs6935990(1),rs6937505(1),rs6937679(1),rs6917118(1),rs9456841(1),rs9458742(1),rs9458743(1),rs6899639(1),rs34594095(1),rs6927470(1),rs34492004(1),rs1022611(1),rs6922278(1),rs9458748(1),rs9458750(1),rs1122682(1),rs1970907(1),rs1540922(1),r…
rs2059190	5	50973381	C	A	0.9575	0.7673	14.7449	3.7457	9.402e-05	11	2	0	4	5	0	rs147282547(1),rs71618120(1),rs71618121(1),rs35391944(1),rs114675136(1),rs145322377(1),rs78645659(1),rs140060289(1),rs138669575(1)
rs112028110	15	77204502	T	C	0.962	1.054	13.5473	3.4448	9.545e-05	123	102	5	11	3	2	rs113557153(1),rs141545456(1),rs75754242(1),rs78020233(1),rs113288297(1),rs35560916(1),rs111908804(1),rs76101229(1),rs118188698(1),rs117174085(1),rs28618274(1),rs3764244(1),rs28405838(1),rs76036665(1),rs28551558(1),rs1611866(1)
rs16866575	2	179815641	A	G	0.9022	0.8817	9.2888	2.3628	9.602e-05	68	37	29	1	1	0	rs12996233(1),rs62179078(1)
rs56992230	3	11886650	G	C	0.9877	0.3374	-40.2994	10.2577	9.701e-05	2	2	0	0	0	0	NONE
rs114510827	3	70048665	C	T	0.9448	0.7218	-13.3203	3.3917	9.753e-05	11	3	6	2	0	0	rs146264547(1),rs147594032(1)
rs11151863	18	71119879	A	G	0.318	0.972	5.6602	1.4414	9.778e-05	286	120	82	62	22	0	rs9947424(1),rs34981961(1),rs9947437(1),rs4522496(1),rs12960951(1),rs4555235(1),rs4243339(1),rs4243340(1),rs12963257(1),rs4616368(1),rs4243341(1),rs4594340(1),rs4427895(1),rs4458094(1),rs4371252(1),rs4497785(1),rs9960284(1),rs6566728(1),rs17751020(1),rs7229004(1),rs7229711(1),rs8090745(1),rs9807180(1),rs9807189(1),rs9807548(1),rs12958961(1),rs4352131(1),rs11873652(1),rs11873661(1),rs9636085(1),rs…
rs7519823	1	172092292	C	T	0.8508	0.9656	-7.4829	1.9057	9.786e-05	140	86	8	39	7	0	rs200231245(1),rs10797745(1),rs12117623(1),rs12117698(1),rs4576686(1),rs12119190(1),rs28667807(1),rs4244192(1),rs7537882(1),rs7525037(1),rs72719073(1),rs72719075(1),rs4604727(1),rs10442603(1),rs2421986(1),rs2421987(1),rs12047492(1),rs10911101(1),rs12139213(1),rs12120556(1),rs12141278(1),rs10911109(1),rs10911110(1),rs10911111(1),rs10911112(1),rs2146901(1),rs2181624(1),rs10797791(1),rs10911116(1),r…
rs190854569	5	50810206	G	T	0.9892	0.4696	37.1516	9.4635	9.815e-05	0	0	0	0	0	0	NONE
rs17651415	5	16858221	A	G	0.836	0.301	-12.7255	3.2418	9.827e-05	68	61	1	4	1	1	rs34181469(1),rs35566044(1),rs12152886(1),rs2402320(1),rs13168047(1),rs7711618(1)
rs141984527	9	79037470	G	A	0.9881	0.3921	-37.9151	9.6608	9.861e-05	1	1	0	0	0	0	NONE
rs59927454	6	15172186	G	A	0.953	0.7522	-14.1529	3.607	9.895e-05	207	83	103	21	0	0	rs9767630(1),rs9476757(1),rs13194276(1),rs9476759(1),rs34113647(1),rs200378800(1),rs113652562(1),rs73375515(1),rs73375516(1),rs58894024(1),rs7747401(1),rs73375535(1),rs73375542(1),rs12524343(1),rs78797390(1),rs112533069(1),rs59583140(1),rs73375558(1),rs73375561(1),rs12527988(1),rs112341799(1)
rs117869799	12	94275390	A	T	0.983	0.3089	-36.055	9.1899	9.912e-05	0	0	0	0	0	0	NONE
rs150355106	5	144739096	T	A	0.986	0.3085	-39.4817	10.0656	9.948e-05	4	1	0	0	2	1	rs189939168(1),rs149149965(1),rs139852667(1)
rs17041448	4	111132948	A	G	0.7475	0.731	-6.9676	1.7768	9.993e-05	125	53	41	22	9	0	rs17041421(1),rs75194584(1),rs17041428(1),rs200210359(1),rs35771454(1),rs141025969(1),rs7663782(1),rs12499413(1),rs12510756(1),rs113396293(1),rs201961050(1),rs140100326(1),rs139694708(1),rs11736913(1),rs72664608(1),rs17041472(1),rs4698761(1),rs4698762(1),rs113015791(1),rs7696992(1),rs4235401(1),rs4698823(1),rs12647492(1),rs2713947(1),rs2713948(1),rs2713951(1),rs2079528(1),rs2079527(1),rs2108406(1…
Response status
rs10957273	8	64029091	T	C	0.3028	1.0031	0.3297	0.2249	8.067e-07	380	90	103	52	45	90	rs35478421(1),rs4276687(1),rs17273584(1),rs141877288(1),rs116684130(1),rs4521749(1),rs4292679(1),rs4469451(1),rs7006055(1),rs4626587(1),rs4573266(1),rs4466391(1),rs4593533(1),rs10957253(1),rs9298067(1),rs4368971(1),rs4434615(1),rs4478566(1),rs4412364(1),rs6998501(1),rs4374987(1),rs4504631(1),rs4380937(1),rs10808727(1),rs10097119(1),rs1378525(1),rs1378524(1),rs4237055(1),rs4237056(1),rs4376492(1),…
rs6004421	22	25465828	T	C	0.8348	0.6827	4.2574	0.3054	2.101e-06	123	35	27	53	3	5	rs116660340(1),rs16979472(1),rs12167529(1),rs62233181(1),rs9620481(1),rs9612846(1),rs9612848(1),rs11704260(1),rs9306407(1),rs9306408(1),rs6004418(1),rs8141634(1),rs17668090(1),rs9612851(1),rs17668150(1),rs9612855(1),rs11703834(1),rs17668246(1),rs73397880(1),rs62233184(1),rs62233187(1),rs62233188(1),rs17668511(1),rs9612858(1),rs9612860(1),rs9612861(1),rs9612862(1),rs17605341(1),rs9612865(1),rs6223…
rs57202603	17	7985862	G	A	0.9665	0.4322	22.9068	0.6672	2.687e-06	22	3	1	3	6	9	rs72841470(1),rs72841492(1),rs72841496(1),rs202071960(1),rs4468690(1),rs72841501(1),rs72842903(1),rs4417599(1),rs4411555(1),rs76872015(1),rs4611520(1),rs2235097(1),rs72842932(1),rs72842938(1),rs59403148(1),rs58575433(1),rs12601804(1),rs2304906(1)
rs4621851	8	121855512	C	G	0.3019	0.8974	0.3408	0.2319	3.466e-06	232	148	47	27	1	9	rs28607826(1),rs28616240(1),rs4871131(1),rs77488019(1),rs28867441(1),rs28855694(1),rs10955988(1),rs10955989(1),rs12679182(1),rs77367541(1),rs4339689(1),rs4369032(1),rs4367595(1),rs6469954(1),rs6469955(1),rs7016201(1),rs28409826(1),rs66484592(1),rs4871135(1),rs6999167(1),rs10087183(1),rs34321806(1),rs202236734(1),rs4565500(1),rs10104069(1),rs10086522(1),rs9297630(1),rs12544762(1),rs7003180(1),rs69…
rs7191671	16	12472650	C	G	0.9085	0.7675	4.9988	0.3502	4.313e-06	121	7	40	33	20	21	rs7196271(1),rs57472888(1),rs57062904(1),rs67874954(1),rs9923095(1),rs7190594(1),rs7204072(1),rs6498282(1),exm2264608(1),rs11641000(1),rs73513935(1),rs11645049(1),rs11645083(1),rs11642448(1),rs55918425(1),rs61098049(1),rs35570704(1),rs17819735(1),rs17220724(1),rs8048377(1),rs12448282(1),rs8055030(1),rs8055044(1),rs6498290(1),rs68137087(1),rs7203335(1),rs202007424(1),rs72398718(1),rs17819932(1),rs…
rs9607045	22	33824447	A	C	0.3924	0.9628	0.3586	0.2247	4.992e-06	127	42	17	52	8	8	rs2267202(1),rs5998935(1),rs1004811(1),rs8141754(1),rs2267203(1),rs35446469(1),rs8138344(1),rs2413184(1),rs738166(1),rs742012(1),rs724776(1),rs5994743(1),rs2280977(1),rs5998941(1),rs5754547(1),rs2255556(1),rs713740(1),rs2283906(1),rs5998943(1),rs2413185(1),rs2413186(1),rs11704104(1),rs6518824(1),rs2267209(1),rs2267210(1),rs2267211(1),rs2267212(1),rs5754561(1),rs5754562(1),rs5754563(1),rs2283907(1…
rs113784139	2	106908549	C	A	0.943	0.5913	7.8275	0.4512	5.114e-06	10	6	0	2	1	1	rs188049586(1),rs138212446(1),rs188909561(1),rs35140912(1)
rs76151810	3	97868033	C	A	0.9207	0.5534	6.8437	0.4233	5.528e-06	13	1	6	4	2	0	rs116711731(1),rs115923832(1),rs35439268(1),rs7644271(1),rs80295176(1),rs60936284(1)
exm2273047	22	49096694	C	T	0.6822	1.0329	0.3053	0.266	8.169e-06	187	138	15	14	20	0	rs71747297(1),rs9617501(1),rs9617502(1),rs9617503(1),rs9617504(1),rs56392180(1),rs55781021(1),rs56307769(1),rs147389546(1),rs149517809(1),rs146303538(1),rs144288505(1),rs146584755(1),rs201927668(1),rs13053815(1),rs132225(1),rs130121(1),rs130122(1),rs130123(1),rs130124(1),rs130125(1),rs76794348(1),rs58760612(1),rs130126(1),rs130127(1),rs130128(1),rs130130(1),rs130131(1),rs130132(1),rs12166645(1),r…
rs12778632	10	93568410	A	G	0.9242	0.7021	5.5519	0.3843	8.2e-06	217	181	12	4	16	4	rs2421614(1),rs4933207(1),rs4933670(1),rs1571517(1),rs1028935(1),rs4933671(1),rs17565737(1),rs7906741(1),rs12780585(1),rs72821302(1),rs78184784(1),rs142671708(1),rs12762813(1),rs72823107(1),rs118018012(1),rs12771528(1),rs35577284(1),rs35495159(1),rs116932164(1),rs34091137(1),rs10509641(1),rs116960813(1),rs35738111(1),rs61875184(1)
rs2133627	3	71551870	T	G	0.7922	0.8982	2.9914	0.248	9.93e-06	175	21	109	10	21	14	rs4369992(1),rs73119179(1),rs4077536(1),rs17656441(1),rs73091728(1),rs6771130(1),rs201873396(1),rs12108053(1),rs11709248(1),rs11720951(1),rs11720980(1),rs17656603(1),rs56146007(1),rs55688819(1),rs73093407(1),rs55768568(1),rs56121004(1),rs9681728(1),rs1911152(1),rs111607227(1),rs34264449(1),rs9836630(1),rs9854068(1),rs9859717(1),rs6549391(1),rs6796042(1),rs9853081(1),rs78168245(1),rs55853340(1),rs…
rs76240906	8	124753704	A	T	0.9568	0.7789	7.227	0.4507	1.141e-05	32	4	5	7	4	12	rs117298005(1),rs77099220(1),rs74972376(1),rs80244782(1),rs7007076(1),rs7006867(1),rs116526704(1),rs74363471(1),rs113961419(1),rs11993137(1),rs201734290(1),rs114478537(1),rs4006384(1),rs2385505(1),rs11995845(1),rs2891800(1),rs115877445(1),rs143030596(1),rs6470181(1),rs141356076(1),rs76450722(1),rs150188217(1),rs80230198(1)
rs73180711	8	1814415	A	G	0.7611	0.8574	2.8904	0.242	1.16e-05	153	99	16	24	12	2	rs12682075(1),rs74987216(1),rs17064294(1),rs56817920(1),rs61508488(1),rs78406831(1),rs78488845(1),rs11786539(1),rs7015432(1),rs73538801(1),rs56333426(1),rs55639913(1),rs56270631(1),rs56089866(1),rs55865121(1),rs56026211(1),rs55725321(1),rs56084876(1),rs55690741(1),rs73540776(1),rs56042540(1),rs55822737(1),rs58490108(1),rs59642770(1),rs57028326(1),rs60972889(1),rs116672565(1),rs9720733(1),rs113829…
rs143371974	1	167834368	A	G	0.9662	0.543	13.4029	0.5919	1.161e-05	28	4	11	4	9	0	rs112828350(1),rs76256802(1),rs142992504(1),rs115381054(1),rs78289240(1),rs77123494(1),rs139105775(1),rs78111198(1),rs75218685(1),rs79263305(1),rs77409274(1),rs148726658(1),rs114855732(1)
rs17144397	7	71679122	T	C	0.9564	0.8374	6.2088	0.4169	1.188e-05	204	180	2	2	13	7	rs116858843(1),rs200831697(1),rs79560478(1),rs117225530(1),rs142285204(1),rs11763937(1),rs199855511(1),rs75141388(1),rs11766229(1),rs77059784(1),rs76455914(1),rs11766995(1),rs181788250(1),rs28567468(1),rs78928669(1),rs11768943(1),rs186510153(1),rs188940310(1),psy_rs11769084(1),rs1914395(1),rs79912928(1),psy_rs61553902(1)
rs113226180	2	192003372	A	G	0.9376	0.4148	10.8533	0.5526	1.597e-05	13	7	3	1	0	2	rs3024921(1),rs17769459(1),rs111686985(1)
rs150619958	11	127115628	G	A	0.9739	0.7181	11.1928	0.5627	1.769e-05	47	13	31	2	1	0	rs58860987(1),rs117076309(1),rs182170845(1)
rs190685660	16	87906582	C	T	0.9321	0.3459	13.3981	0.607	1.911e-05	12	5	0	4	3	0	rs139647825(1),rs117717802(1),rs117199356(1),rs79010675(1),rs35065554(1),rs200731323(1),rs200181707(1)
rs116298904	4	146878457	C	T	0.9812	0.5941	25.411	0.7576	1.95e-05	1	0	0	0	0	1	rs115637958(1)
rs1467525	14	52104185	A	G	0.3755	0.7348	0.351	0.2454	1.983e-05	181	134	10	11	20	6	rs6572781(1),rs2010518(1),rs2010520(1),rs11847523(1),rs1467529(1),rs1467528(1),rs6572782(1),rs1467527(1),rs7492722(1),14_52090837(1),rs145716811(1),rs150910846(1),rs2104051(1),rs1950923(1),rs1467526(1),rs1467524(1),rs1467523(1),rs1467522(1),rs2357114(1),rs201169683(1),rs3060634(1),rs201258549(1),rs8006868(1),rs1950922(1),rs1950921(1),rs34996375(1),rs4901142(1),rs2357115(1),rs2357116(1),rs2357117(…
rs1467525	14	52104185	A	G	0.3755	0.7348	0.351	0.2454	1.983e-05	181	134	10	11	20	6	rs6572781(1),rs2010518(1),rs2010520(1),rs11847523(1),rs1467529(1),rs1467528(1),rs6572782(1),rs1467527(1),rs7492722(1),14_52090837(1),rs145716811(1),rs150910846(1),rs2104051(1),rs1950923(1),rs1467526(1),rs1467524(1),rs1467523(1),rs1467522(1),rs2357114(1),rs201169683(1),rs3060634(1),rs201258549(1),rs8006868(1),rs1950922(1),rs1950921(1),rs34996375(1),rs4901142(1),rs2357115(1),rs2357116(1),rs2357117(…
rs8070752	17	71797557	G	A	0.9763	0.9757	7.5906	0.4761	2.067e-05	32	15	4	10	0	3	rs17249768(1),rs17249803(1),rs2883087(1),rs7221278(1),rs117025579(1),rs73345608(1),rs76912347(1),rs148043040(1),rs200829781(1),rs151133475(1),rs79546944(1),rs80342780(1),rs78401163(1)
6_166673935	6	166673935	TGC	T	0.8514	0.5457	4.4101	0.3493	2.153e-05	53	14	3	35	1	0	rs10946142(1),rs9348105(1),rs9365974(1),rs9356457(1),rs4709108(1),rs4709109(1),rs9355564(1),rs911202(1),rs911201(1),rs911200(1),rs6901896(1),rs4340980(1),rs4601102(1),rs4484498(1),rs4367351(1),rs13192390(1),rs13202729(1),rs12195456(1),rs12203862(1),rs9356461(1),rs9356462(1),rs9365987(1),rs9365988(1),rs68044954(1),rs201466101(1),rs139796001(1),rs4710032(1),rs35602724(1),rs4710033(1),rs4710034(1),r…
rs138801512	4	28642640	CTCCG	C	0.9638	0.7531	7.7875	0.4842	2.246e-05	119	76	22	20	1	0	rs73224033(1),rs56406218(1),rs59314139(1),rs73215417(1),rs73215419(1),rs73215422(1),rs73215423(1),rs111555165(1),rs73215424(1),rs73215426(1),rs56254623(1),rs73215439(1),rs113877392(1),rs73215442(1),rs73215443(1),rs6825011(1),rs200336499(1),rs67473964(1),rs67288121(1),rs150181824(1),rs113580377(1)
rs79055704	5	121263584	T	A	0.9791	0.3169	45.0377	0.8982	2.246e-05	20	0	0	1	16	3	rs7448414(1),rs17148572(1),rs75860696(1),rs140855699(1),rs75308562(1),rs7722758(1),rs74517758(1),rs78931704(1),rs79048104(1),rs80015734(1),rs74863321(1),rs79147238(1),rs80214989(1),rs10050596(1),rs75375066(1),rs140700901(1),rs79965141(1),rs75312386(1),rs6886063(1),rs6887092(1)
rs10851761	15	66929839	A	T	0.0826	0.8991	0.2274	0.3504	2.37e-05	61	9	23	16	5	8	rs149257114(1),rs2469100(1),rs199694162(1),rs66998675(1),rs66880560(1),rs754457(1),rs893912(1),rs11636746(1),rs11632084(1),rs4776808(1),rs11071903(1),rs1440378(1),rs1440377(1),rs7170582(1),rs11071904(1),rs28611418(1),rs12102123(1),rs72754479(1),rs72754481(1),rs11638599(1),rs4776810(1),rs72754494(1),rs4776811(1),rs4776812(1),rs35884586(1),rs10851762(1),rs2439379(1),rs78773206(1),rs76693198(1)
rs117324589	13	62949410	C	T	0.9797	0.8888	9.1757	0.5249	2.413e-05	78	70	1	0	6	1	rs118030823(1),rs17228044(1),rs116936846(1),rs117572282(1),rs117951297(1),rs140471237(1),rs77516101(1)
rs80226971	12	107688816	C	G	0.931	0.8513	4.3518	0.3492	2.533e-05	37	12	2	15	8	0	rs77263047(1),rs77736197(1),rs79084970(1),rs79252356(1),rs75490645(1),rs78971134(1),rs74801291(1),rs59081125(1),rs76801016(1),rs112174428(1),rs111354306(1),rs17578843(1),rs57191810(1),rs200627935(1),rs12425913(1),rs80242326(1),rs35793181(1),rs7310707(1),rs7311125(1),rs4964562(1),rs2193354(1),rs11833050(1),rs1820460(1)
rs151272503	16	32487098	G	A	0.9822	0.3189	56.9243	0.9633	2.72e-05	0	0	0	0	0	0	NONE
rs200041463	9	9944392	GGC	G	0.9746	0.6623	12.0525	0.5943	2.811e-05	47	2	1	0	5	39	rs79454954(1),rs12342226(1),rs141327667(1),rs10978091(1),rs62536887(1),rs12335715(1),rs12350955(1),rs12350994(1),rs28384210(1),rs12346913(1),rs184777889(1),rs201297587(1),rs146549675(1),rs10978118(1),rs62536917(1),rs80135837(1),rs76840051(1),rs62536918(1),rs78246825(1),rs201069166(1),rs202016571(1),rs12343895(1),rs12340165(1),rs12347092(1),rs12345011(1),rs12347391(1),rs10978135(1),rs12349928(1),r…
rs17716289	9	78146849	A	G	0.9827	0.6059	18.2163	0.693	2.816e-05	25	7	8	6	3	1	rs112037056(1),rs144611087(1),rs111248072(1),rs79244424(1),rs78338417(1),rs17642823(1),rs112012245(1),rs72740236(1),rs111490005(1),rs112426291(1)
rs75024493	4	115438640	T	A	0.9636	0.7343	7.5114	0.4816	2.831e-05	92	47	4	31	8	2	rs145539810(1),rs200120432(1),rs4571405(1),rs140639563(1),rs75894335(1),rs199725912(1),rs142259271(1),rs76150910(1),rs147187683(1),rs78115504(1),rs74504819(1),rs75423382(1),rs75563007(1),rs111393137(1),rs4148254(1),rs79570261(1),rs60432569(1),rs186154987(1),rs79850203(1),rs77208978(1),rs77305820(1),rs113335800(1),rs76147709(1),rs61051739(1),rs75992680(1),rs56147891(1),rs79125962(1),rs74286195(1),…
rs59402503	4	15464145	A	G	0.9109	0.9489	3.6808	0.3115	2.872e-05	140	93	10	30	6	1	rs16891758(1),rs4505816(1),rs200444911(1),rs16891775(1),rs72616174(1),rs16891785(1),rs10939617(1),rs16891811(1),rs16891815(1),rs80321374(1),rs961734(1),rs75984791(1),rs76763451(1),rs1029973(1),rs142212063(1),rs2314589(1),rs12642505(1),rs61339933(1),rs199895318(1),rs79995149(1),rs16892141(1),rs112011202(1),rs115772825(1),rs28396343(1),rs143246450(1),rs11934401(1),rs7657257(1),rs10939630(1),rs10939…
rs145611865	8	28532697	C	T	0.985	0.4669	52.4108	0.9474	2.932e-05	4	2	2	0	0	0	NONE
rs2941015	18	55371302	G	A	0.5172	0.8895	0.3742	0.2357	3.027e-05	148	107	15	13	6	7	rs182653(1),rs72944195(1),rs319454(1),rs28813698(1),rs6566892(1),rs28588686(1),rs72944199(1),rs317809(1),rs319448(1),rs41342949(1),rs319440(1),rs319439(1),rs319436(1),rs56367911(1),rs76607564(1),rs4940989(1),rs17686300(1),rs35370860(1),rs319455(1),rs12964081(1),rs491051(1),rs2938364(1),rs55647012(1),rs112444094(1),rs139686859(1),rs62092576(1)
rs12674399	7	123645784	G	A	0.9094	1.0238	3.2845	0.2856	3.132e-05	263	83	43	36	41	60	rs2189683(1),rs75263544(1),rs12673406(1),rs73228007(1),rs114450684(1),rs10228077(1),rs56121632(1),rs76679685(1),rs73228008(1),rs76511367(1),rs73228009(1),rs76922510(1),rs112450480(1),rs12668298(1),rs12668266(1),rs10260580(1),rs78474986(1),rs7784681(1),rs7784986(1),rs6952422(1),rs11973429(1),rs6945060(1),rs10242798(1),rs199895825(1),rs111836657(1),rs112274198(1),rs116172259(1),rs11971221(1),rs1266…
rs28402968	18	5540846	G	T	0.8374	0.9787	2.8055	0.248	3.18e-05	179	17	8	46	74	34	rs11348334(1),rs7231031(1),rs74668005(1),rs8096929(1),rs74473754(1),rs74545188(1),rs74609852(1),rs80211721(1),rs75452348(1),rs4798370(1),rs8096852(1),rs28470490(1),rs7242448(1),rs7242618(1),rs113748610(1),rs111512571(1),rs78910847(1),rs8090036(1),rs8091052(1),rs8095556(1),rs6506308(1),rs28444421(1),rs183161014(1),rs113586534(1),rs28490333(1),rs9961059(1),rs9960603(1),rs4798371(1),rs73379586(1),rs…
rs34482810	11	116142260	T	C	0.9245	0.6883	4.782	0.3763	3.201e-05	50	4	1	13	32	0	rs35315710(1),rs34757175(1),rs71478229(1),rs35315861(1),rs12789049(1),rs12790384(1),rs34714113(1),rs34210428(1),rs35182473(1),rs202096002(1),rs148936206(1),rs180800088(1),rs184910716(1),rs183936700(1),rs183116964(1),rs187143669(1),rs191587450(1),rs146888288(1),rs150468577(1),rs35913769(1),rs12785885(1),rs34452147(1),rs35402973(1),rs71478230(1),rs35060780(1),rs71478231(1),rs35687359(1),rs2367635(1…
rs190865297	6	30718854	G	A	0.9826	0.9448	12.0694	0.6025	3.571e-05	94	19	22	12	27	14	rs180738832(1),rs149608588(1),rs139550916(1),rs139408638(1),rs146449928(1),rs200076468(1),rs139991403(1),rs146266277(1),rs139781241(1),rs199922242(1),rs141417208(1),rs137934746(1),rs115448006(1),rs144996343(1),rs147413518(1),rs115457793(1),rs116485421(1),rs114376405(1),rs151302046(1),rs145981053(1),rs7772131(1),rs114372026(1),rs116009799(1),rs141578697(1),rs114599902(1),rs116223167(1),rs114133116…
rs10125964	9	73229385	C	A	0.972	0.7872	7.8518	0.4989	3.617e-05	43	6	10	15	8	4	rs78848650(1),rs117350340(1),rs7019788(1),rs12338410(1),rs952045(1),rs7027390(1),rs12345735(1),rs73649141(1),rs12341400(1),rs10217626(1),rs12351436(1),rs77570200(1),rs12351121(1),rs12347269(1),rs12338416(1),rs12338417(1),rs7873981(1),rs72718979(1),rs11142510(1),rs12341748(1),rs12351775(1),rs151234190(1),rs147401958(1),rs146082802(1),rs11515720(1),rs78086404(1),rs140391921(1)
rs117175859	7	109833880	G	A	0.9816	0.5598	17.828	0.6981	3.679e-05	21	14	2	1	4	0	rs17393741(1),rs139249697(1),rs12532056(1),psy_rs17157502(1),rs117054204(1)
rs148333567	5	167246206	C	A	0.9644	0.646	7.6059	0.4917	3.683e-05	10	0	0	9	1	0	rs60939020(1),rs2909797(1),rs1363206(1),rs2973669(1),rs2909800(1),rs2909799(1),rs1035373(1),rs2112310(1),rs1421986(1),rs248143(1)
rs141019611	3	5557709	C	T	0.9628	0.5585	11.5399	0.5935	3.778e-05	31	7	3	21	0	0	rs75565015(1),rs73808026(1),rs78687232(1),rs75861813(1),rs76402750(1),rs80024374(1),rs17749004(1),rs74622546(1),rs76339793(1),rs76537477(1),rs80333055(1),rs113596591(1),rs111758966(1),rs75896256(1),rs145860459(1),rs146925151(1),rs17042804(1),rs74866199(1),rs76957779(1),rs112935066(1),rs138723333(1)
rs114617180	3	141945529	G	A	0.9641	0.5059	11.3639	0.5908	3.896e-05	26	19	5	2	0	0	rs150587889(1),rs141775184(1)
rs7072122	10	45034672	C	T	0.9506	0.9709	4.5115	0.3667	3.971e-05	139	86	6	7	7	33	rs7086617(1),rs11239102(1),rs11239104(1),rs12265667(1),rs11239105(1),rs11239106(1),rs11239108(1),rs2152636(1),rs11239111(1),rs4339991(1),rs147574601(1),rs10900057(1),rs150454974(1),rs74138428(1),rs12359952(1),rs11239120(1),rs2225817(1),rs12762219(1),rs11239122(1),rs10900062(1),rs71020355(1),rs11239124(1),rs10900063(1),rs11239126(1),rs2184768(1),rs2152635(1),rs1932717(1),rs1932718(1),rs1932719(1),…
rs79953278	1	92099119	C	T	0.9697	0.6852	8.6914	0.5266	4.023e-05	16	5	9	1	1	0	rs116080660(1),rs78285749(1)
rs36101650	3	97839955	A	AT	0.5777	0.9538	2.4174	0.2151	4.069e-05	1154	262	61	463	348	20	rs4241464(1),rs4857315(1),rs4241465(1),rs4557200(1),rs4241466(1),rs9289515(1),rs9883906(1),rs9289516(1),rs140629824(1),rs142779188(1),rs200604469(1),rs145495869(1),rs111633718(1),rs6800892(1),rs6808781(1),rs140395833(1),rs6439607(1),rs7434111(1),rs6439608(1),rs7633730(1),rs6804072(1),rs6789360(1),rs6439611(1),rs6439612(1),rs4490406(1),rs9680982(1),rs9848809(1),rs9812451(1),rs9831764(1),rs9849135(…
rs77020101	7	37391962	T	C	0.9604	0.6246	9.3273	0.5449	4.168e-05	60	4	3	3	50	0	rs1962402(1),rs60600003(1),rs16879645(1),rs111796602(1),rs76986765(1),rs77801025(1),rs77972791(1),rs78833161(1),rs77712788(1),rs75993298(1),rs77778931(1),rs77329151(1),rs74382971(1),rs111668562(1),rs80057400(1),rs77896242(1),rs75758836(1),rs77615103(1),rs80067358(1),rs78260899(1),rs113659298(1),rs113358832(1),rs80248977(1),rs79623126(1),rs74418524(1),rs76872754(1),rs76050072(1),rs77300190(1),rs74…
rs12155747	8	134203245	T	C	0.9414	0.4405	8.3786	0.5195	4.274e-05	31	25	2	0	4	0	psy_rs16904816(1),rs79394355(1),rs117796386(1),rs117442114(1)
rs11052682	12	33553781	T	C	0.9741	0.9346	13.1191	0.6294	4.313e-05	222	79	84	57	2	0	rs11052611(1),rs17573213(1),rs12321972(1),rs7309838(1),rs11052684(1),rs12318039(1),rs10844584(1),rs10844585(1),rs12299895(1),rs11052690(1),rs7298158(1),rs7298385(1),rs10844590(1),rs10844591(1),rs10772078(1),rs148257012(1),rs12322653(1),rs60231799(1),rs61041826(1),rs60021869(1),rs60061814(1),rs10844592(1),rs1994166(1),rs16921002(1),rs1994167(1),rs11052694(1),rs16916410(1),rs10844593(1),rs140828455…
rs58547847	1	56008079	T	G	0.9468	0.8133	5.1068	0.399	4.384e-05	158	82	31	14	31	0	rs72667823(1),rs72667828(1),rs57453905(1),rs72667829(1),rs72667830(1),rs72667831(1),rs72667834(1),rs56246158(1),rs55736946(1),rs72667835(1),rs72667840(1),rs72667842(1),rs140206733(1),rs61574505(1),rs57832473(1),rs72667844(1),rs57193275(1),rs72667851(1),rs56161495(1),rs137971006(1),rs55718597(1),rs56237538(1),rs138385971(1),rs114893579(1),rs72667861(1),rs56058312(1),rs72667865(1),rs72667866(1),rs1…
rs17806543	22	36704834	C	A	0.9444	0.3604	10.5747	0.5773	4.401e-05	0	0	0	0	0	0	NONE
rs72812446	10	23236899	A	G	0.9427	0.5256	6.9571	0.4751	4.444e-05	20	10	7	1	2	0	rs117391530(1),rs80248945(1),rs72812463(1)
rs4705170	5	146782118	G	A	0.9804	0.5691	42.1167	0.9182	4.624e-05	57	56	0	0	1	0	rs2288802(1)
rs72799418	16	73395109	G	A	0.8916	0.8184	3.7484	0.3245	4.66e-05	81	36	14	12	14	5	rs72799413(1),rs143623232(1),rs8051795(1),rs8056907(1),rs17291082(1),rs56204219(1),rs72799419(1),rs72799429(1),rs8048071(1),rs7200738(1),rs8054563(1),rs7202737(1),rs7198826(1),rs7186409(1),rs7192447(1),rs7200556(1),rs9940859(1),rs72799433(1),rs8047763(1),rs7194069(1),rs55969333(1),rs55790305(1),rs113521002(1),rs113799021(1),rs72799443(1),rs1966506(1),rs4620990(1),rs72799447(1),rs112429775(1),rs55…
rs77411943	9	10266719	A	G	0.9624	0.3571	14.7836	0.6617	4.685e-05	5	4	0	1	0	0	rs12343015(1)
rs111770783	19	57337189	A	G	0.9721	0.8515	7.7183	0.5023	4.732e-05	9	3	1	4	0	1	exm1512336(1),rs149108260(1),rs11671902(1),rs12459880(1),rs71354019(1)
rs6496125	15	96135977	T	C	0.8622	0.73	3.7332	0.3244	4.892e-05	99	45	31	22	1	0	rs1965039(1),rs1344583(1),rs79497939(1),rs73470615(1),rs73470617(1),rs73470619(1),rs7183732(1),rs7183306(1),rs73470624(1),rs10520788(1),rs12440016(1),rs12440134(1),rs61612605(1),rs12442638(1),rs73470651(1),rs2397811(1),rs3996840(1),rs73470661(1),rs73470662(1),rs111782253(1),rs16975379(1),rs16975380(1),rs16975381(1)
rs3857748	7	40782024	A	G	0.5613	0.5572	3.231	0.2889	4.904e-05	365	142	152	52	19	0	rs12533968(1),rs6978599(1),rs10282661(1),rs10251707(1),rs77750218(1),rs73122202(1),rs10280713(1),rs12701825(1),rs73124004(1),rs73124005(1),rs34185581(1),rs73124006(1),rs73124009(1),rs12701826(1),rs17171756(1),rs2329820(1),rs116060460(1),rs202090281(1),rs111478784(1),rs113891904(1),rs73124015(1),rs138486404(1),rs6947078(1),rs73124018(1),rs6958129(1),rs79334052(1),rs73124020(1),rs73124021(1),rs7312…
rs17064302	8	1779979	C	T	0.9538	0.8558	5.7154	0.4295	4.935e-05	85	23	9	2	49	2	rs80217526(1),rs77684828(1),rs78524408(1),rs78157513(1),rs79927892(1),rs113040206(1),rs77269271(1),rs145068990(1),rs78661629(1),rs76710721(1),rs117410351(1),rs117687401(1),rs144007489(1),rs74390569(1),rs75257838(1),rs75892875(1),rs74547337(1),rs76106037(1),rs141708584(1),rs74304055(1),rs74738375(1),rs113282437(1),rs113242056(1),rs11777294(1),rs11136427(1),rs11136428(1),rs11136429(1),rs4641109(1),…
rs144705665	7	71235932	A	G	0.9763	0.6404	11.2261	0.5966	5.05e-05	30	1	3	24	2	0	rs113602274(1),rs117518075(1),rs12699078(1),rs12666543(1),rs11773640(1),rs151028660(1),rs10487618(1),rs11766017(1),rs11761934(1),rs145925634(1),rs61148427(1),rs77987784(1),rs17144126(1),rs77738352(1),rs112439871(1),rs78137315(1),rs78089755(1),rs76339000(1),rs76889995(1),rs116519781(1),rs76553755(1),rs74483621(1),rs75022268(1),rs141388024(1),rs76713971(1),rs117828148(1)
rs7080430	10	72948577	C	T	0.8548	1.0749	2.6854	0.2442	5.231e-05	264	109	55	67	21	12	rs10999690(1),rs78547200(1),rs115426885(1),rs72806407(1),rs145635898(1),rs74144296(1),rs7081688(1),rs6480494(1),rs6480495(1),rs6480496(1),rs7923647(1),rs10999693(1),rs7075372(1),rs10740366(1),rs10733879(1),rs10740367(1),rs7923921(1),rs2153711(1),rs1935152(1),rs10999694(1),rs10999695(1),rs10762427(1),rs10823695(1),rs7922229(1),rs7922634(1),rs7922758(1),rs1417914(1),rs1417915(1),rs1417916(1),rs2021…
psy_rs117376252	16	28139480	A	G	0.9839	0.9836	10.2985	0.577	5.314e-05	12	5	2	3	2	0	rs144619400(1),rs4788042(1),rs11646222(1),rs79490404(1),rs150273737(1)
rs114277914	3	103833268	C	T	0.9827	0.7325	15.5526	0.6792	5.333e-05	18	5	4	9	0	0	rs193137230(1),rs151326312(1),rs115562502(1),rs75430217(1),rs79358787(1),rs115310222(1),rs62258693(1),rs62258697(1),rs116766831(1)
rs17041448	4	111132948	A	G	0.7475	0.731	2.9091	0.2644	5.389e-05	126	55	25	37	9	0	rs141025969(1),rs12499383(1),rs12499413(1),rs12510756(1),rs113396293(1),rs201961050(1),rs140100326(1),rs139694708(1),rs11736913(1),rs72664608(1),rs17041472(1),rs4698761(1),rs4698762(1),rs12512353(1),rs12503987(1),rs7661205(1),rs4698818(1),rs4698819(1),rs1482470(1),rs12501308(1),rs12501234(1),rs55789923(1),rs201165494(1),rs202082673(1),rs11098075(1),rs56163524(1),rs4410589(1),rs7671709(1),rs113015…
rs185222935	7	9762914	A	T	0.9806	0.8045	11.5614	0.6062	5.397e-05	12	4	0	0	8	0	rs117811227(1),rs117290614(1),rs148090443(1),rs193106107(1),rs189877408(1),rs145986447(1),rs74375659(1),rs75380147(1)
rs148617434	7	40454452	G	GC	0.9643	0.4706	13.2796	0.6409	5.448e-05	7	1	0	2	0	4	rs190903345(1),rs150262530(1),rs148757595(1),rs117984514(1),rs66972265(1),rs4723965(1)
rs34535565	10	93863891	A	AT	0.9111	0.6423	4.6601	0.3816	5.505e-05	20	16	0	3	1	0	rs36074704(1),rs186050374(1),rs34023897(1),rs12411618(1)
rs113000094	12	66163183	CA	C	0.8188	0.5377	3.826	0.3335	5.735e-05	11	7	2	1	1	0	rs73123690(1),rs2125878(1)
rs62098867	18	47499013	G	A	0.9847	0.6148	22.3149	0.772	5.764e-05	12	1	7	4	0	0	rs12953413(1),rs116958090(1),rs62098866(1),rs77015246(1)
rs138258102	4	125991388	A	G	0.9838	0.5806	31.0287	0.8546	5.839e-05	16	11	4	0	1	0	rs114146922(1)
rs4859200	3	183232150	T	C	0.0396	0.4278	0.0748	0.6468	6.079e-05	9	4	0	2	2	1	rs2662766(1),rs1879781(1),rs7632397(1),rs1879782(1),rs4859213(1)
rs76381578	8	89156973	A	T	0.9484	0.8839	4.4295	0.3717	6.228e-05	98	63	5	4	22	4	rs3739382(1),rs2054415(1),rs144878475(1),rs12675659(1),rs16878008(1),rs12678400(1),rs28906377(1),rs79648450(1),rs62525939(1),rs138353660(1),rs200807693(1),rs62525940(1),rs76441493(1),rs62525941(1),rs62525942(1),rs1477917(1),rs28907618(1),rs28907614(1),rs16878865(1),rs75884184(1),rs201401784(1),rs28907596(1),rs11988837(1),rs80158371(1),rs79099101(1),rs12056891(1),rs74393584(1),rs4406449(1),rs74324…
rs199852875	10	28626938	A	AAT	0.6182	0.8749	2.5741	0.2362	6.236e-05	474	393	61	9	4	7	rs786399(1),rs703015(1),rs199538433(1),rs5784056(1),rs1148189(1),rs811496(1),rs703016(1),rs703017(1),rs703022(1),rs703023(1),rs786400(1),rs703024(1),rs1249344(1),rs201858097(1),rs1249340(1),rs1249333(1),rs1249332(1),rs1249330(1),rs200868362(1),rs35980268(1)
rs1823042	5	13881575	C	T	0.3132	0.9687	0.4173	0.2183	6.237e-05	255	115	52	79	6	3	rs7720298(1),rs7721667(1),rs7704926(1),rs72735025(1),rs6867881(1),rs4701996(1),rs12514294(1),rs56011713(1),rs10462711(1),rs17275618(1),rs11948358(1),rs34068034(1),rs6894188(1),rs1445823(1),rs10057950(1),rs11746377(1),rs11744909(1),rs10078221(1),rs6888543(1),rs59893932(1),rs10462713(1),rs13178616(1),rs4484428(1),rs4546379(1),rs4631176(1),rs9312852(1),rs3765045(1),rs34152978(1),rs10462590(1),rs1046…
rs199699215	5	142640201	TGC	T	0.9695	0.4602	13.3209	0.647	6.274e-05	3	0	2	1	0	0	rs2282800(1)
rs117946075	8	133998312	T	C	0.9569	0.446	9.672	0.5671	6.287e-05	21	16	2	0	2	1	rs117475219(1),rs74591804(1),rs75792071(1)
rs116325030	6	31014433	G	A	0.9795	0.9293	8.4783	0.5343	6.31e-05	172	15	43	86	28	0	rs35363937(1),rs114914856(1),rs139386391(1),rs184231646(1),rs115890601(1),rs115280147(1),rs114045467(1),rs149196263(1),rs115048639(1),rs116633440(1),rs115767504(1),rs115426031(1),rs114841209(1),rs116089776(1),rs116353863(1),rs150851967(1),rs115848646(1),rs114433401(1),rs115773532(1),rs114023155(1),exm-rs2517490(1),rs114075671(1),rs116264403(1),rs116243148(1),rs144333350(1),rs115018577(1),rs928120…
rs12347310	9	14349242	T	C	0.7111	0.5524	3.3404	0.3015	6.34e-05	22	3	1	9	7	2	rs7870860(1),rs10119216(1),rs2025318(1),rs12343468(1),rs12338722(1),rs927520(1),rs877571(1),rs877570(1),rs13289800(1),rs13289560(1),rs35278858(1),rs13297265(1),rs7848252(1),rs13294659(1),psy_rs13296301(1),rs35373599(1),rs13294064(1),rs55917353(1)
rs148287774	16	32500390	G	A	0.9808	0.3806	34.9477	0.8891	6.412e-05	0	0	0	0	0	0	NONE
rs113768895	20	24970041	T	C	0.9237	0.6451	4.961	0.4009	6.467e-05	24	11	3	9	0	1	rs111804118(1),psy_rs74569099(1),rs78002439(1),rs78309633(1),rs75403869(1),rs113907334(1),rs112793261(1),rs112099500(1),rs112434818(1),rs8184053(1)
rs187360789	5	147082138	A	G	0.9756	0.3871	92.1424	1.1323	6.474e-05	0	0	0	0	0	0	NONE
rs9398711	6	123246700	C	T	0.7418	1.0014	2.4285	0.2221	6.496e-05	322	143	48	78	53	0	rs35784685(1),rs34355299(1),rs35413590(1),rs11154118(1),rs34576631(1),rs12212601(1),rs58684516(1),rs67090416(1),rs9490590(1),rs12195702(1),rs9490591(1),rs13204821(1),rs13207986(1),rs9482303(1),rs9482304(1),rs9490593(1),rs71021428(1),rs12201398(1),rs9482306(1),rs9490597(1),rs9490598(1),rs9490600(1),rs4962257(1),rs34484547(1),rs1601450(1),rs9482307(1),rs7381865(1),rs9490603(1),rs9490604(1),rs948230…
rs146517093	7	144550242	A	G	0.986	0.3594	80.1941	1.0979	6.512e-05	0	0	0	0	0	0	NONE
rs4984576	15	95951366	G	A	0.8571	0.7791	3.2447	0.295	6.595e-05	26	20	1	1	4	0	rs12323993(1),rs7183393(1),rs16975130(1),rs150879542(1),psy_rs4984580(1)
rs1713918	7	2944187	A	C	0.5031	0.3749	0.2405	0.3573	6.657e-05	377	331	35	11	0	0	rs1636179(1),rs2644288(1),rs4722214(1),rs4722215(1),rs10226636(1),rs1713917(1),rs1621828(1),rs142250546(1),rs1713911(1),rs12671266(1),rs1183431(1)
rs389891	13	33560034	A	C	0.8484	0.9894	2.7206	0.2511	6.737e-05	47	17	21	5	1	3	rs411612(1),rs474054(1),rs9315199(1),rs9526839(1),13_33554737(1),rs556168(1),rs573013(1),rs430883(1),rs71810303(1)
rs117242322	8	4731668	T	G	0.9878	0.6752	37.3862	0.9098	6.878e-05	66	11	3	6	40	6	rs4875400(1),rs4875401(1),rs9644378(1),rs67373120(1),rs11136784(1),rs7826749(1),rs1350300(1),rs73503859(1),rs1350301(1),rs1350302(1),rs1350303(1),rs1379322(1),rs4875120(1),rs4875121(1),rs7825700(1),rs7841462(1),rs1030909(1),rs1031611(1),rs1031612(1),rs6985656(1),rs6558928(1),rs6558929(1),rs73503887(1),rs6558930(1),rs10435673(1),rs10435674(1),rs7000044(1),rs967587(1),rs2043809(1),rs6992677(1),rs70…
rs79054949	4	146992302	A	G	0.9244	0.7717	5.0571	0.4073	6.91e-05	89	1	19	68	1	0	rs6833051(1),rs72617428(1),rs72617429(1),rs77298383(1),rs79081273(1),rs138881140(1),rs74760506(1),rs139842109(1),rs139144730(1),rs116070188(1),rs72617431(1),rs72617432(1),rs72617433(1),rs72617434(1),rs72617435(1),rs72617436(1),rs719091(1),rs72617437(1),rs1015210(1),rs72617438(1),rs59183356(1),rs78561254(1),rs148276949(1),rs142496328(1),rs7439990(1),rs144493050(1),rs4835273(1),rs4835274(1),rs72617…
rs113040544	14	94829964	G	A	0.9843	0.673	18.4068	0.7325	6.992e-05	11	8	2	1	0	0	rs139356818(1)
rs113351821	1	231566735	G	A	0.9701	0.3641	28.9942	0.8472	7.06e-05	18	11	5	2	0	0	rs114226956(1),rs114108648(1)
rs202117051	17	41789625	A	AT	0.1697	0.6407	0.2672	0.3321	7.069e-05	63	60	1	1	1	0	rs627345(1),rs1513672(1)
rs28600956	3	124350655	A	G	0.9171	0.8406	4.0168	0.35	7.103e-05	194	37	16	115	26	0	rs2076720(1),rs73191691(1),rs73191697(1),rs62265571(1),rs79277528(1),rs77569241(1),rs77472867(1),rs77226290(1),rs76851232(1),rs2581158(1),rs618198(1),rs632874(1),rs644007(1),rs626084(1),rs1708317(1),rs11720780(1),rs1392910(1),rs1354083(1),rs11709895(1),rs612303(1),rs592017(1),rs1660036(1),rs1708304(1),rs1660035(1),rs201864037(1),rs35116363(1),rs1708305(1),rs1708307(1),rs670994(1),rs1708308(1),rs6…
rs4715955	6	15001087	T	C	0.604	0.9895	2.2904	0.2088	7.199e-05	228	62	85	37	35	9	rs1258989(1),rs12664188(1),rs6923188(1),rs6459382(1),rs6459383(1),rs9370784(1),rs413763(1),rs9358047(1),rs9370786(1),rs4715939(1),rs4715940(1),rs4715941(1),rs9383005(1),rs9370787(1),rs9349963(1),rs12208448(1),rs9396541(1),rs422410(1),rs446638(1),rs453850(1),rs448266(1),rs432518(1),rs453451(1),rs425274(1),rs7753140(1),rs1747512(1),rs4712244(1),rs863908(1),rs13206822(1),rs413064(1),rs9396542(1),rs9…
rs3026825	1	21652351	C	T	0.953	0.7897	5.2998	0.4206	7.351e-05	26	7	2	9	6	2	rs148928602(1),rs145377006(1),rs147161103(1),rs201446155(1),rs138305492(1),rs10799688(1),rs3026843(1),rs3026840(1),rs3026836(1),rs12116775(1),rs1111878(1),rs115068440(1),rs146565004(1),rs4654917(1),rs72657109(1),rs4654918(1),rs114340392(1)
rs116470386	6	30329195	C	T	0.9823	0.9104	12.2369	0.6318	7.379e-05	43	5	21	8	4	5	newrs115651142(1),rs144357771(1),rs185612635(1),rs115937691(1),rs116369568(1),rs114718811(1),rs58492599(1),rs115306458(1),rs114338884(1),rs116539167(1),rs114256366(1),rs115960735(1),rs188070432(1),rs144415321(1),rs142070276(1),rs200919744(1),rs146894800(1)
rs74527782	15	80892041	G	A	0.9522	0.5939	6.6844	0.48	7.566e-05	41	4	7	23	7	0	rs8034102(1),rs4778825(1),rs111510584(1),rs72732083(1),rs72732084(1),rs62006430(1),rs7359233(1),rs8041814(1),rs7403013(1),rs4778829(1),rs77657639(1),rs79667276(1),rs8025670(1),rs4072568(1),rs7178743(1),rs4301984(1),rs4778610(1),rs148491927(1),rs7165797(1),rs72732091(1),rs62007860(1),rs76144561(1),rs62007861(1),rs112180699(1),rs4778611(1),rs78660006(1),rs77041756(1),rs8037702(1),rs79573709(1),rs11…
rs114917141	3	183137020	G	T	0.9812	0.4309	36.2037	0.9071	7.592e-05	0	0	0	0	0	0	NONE
psy_rs75147538	5	159593889	G	A	0.982	1.0888	8.9779	0.5552	7.722e-05	12	2	3	4	3	0	psy_rs143131748(1),rs146785914(1),rs62377732(1),rs62377745(1),rs141358157(1),rs6887626(1),rs55636938(1)
rs9944407	17	42661960	C	T	0.3529	0.5931	0.3418	0.2717	7.755e-05	169	126	42	0	1	0	rs138488860(1)
rs2530322	10	116028335	G	A	0.7039	0.99	2.3889	0.2204	7.782e-05	306	94	120	46	46	0	rs80128970(1),rs117624845(1),rs12784071(1),rs200274201(1),rs606682(1),rs7902873(1),rs660101(1),rs4539267(1),rs5788055(1),rs71484924(1),rs138524477(1),rs144110395(1),rs73355748(1),rs73355751(1),rs76235992(1),rs113946173(1),rs7902330(1),rs75362186(1),rs10593761(1),rs11196644(1),rs10509997(1),rs10509998(1),rs17091398(1),rs6585266(1),rs12256668(1),rs147682434(1),rs12251256(1),rs12251656(1),rs11196649…
rs11710044	3	141952973	G	A	0.5238	1.0422	2.3071	0.2117	7.869e-05	194	65	55	71	3	0	rs6803289(1),rs12695750(1),rs9882537(1),rs9865226(1),rs6440071(1),rs7633135(1),rs6440072(1),rs13060663(1),rs11714006(1),rs10935455(1),rs13072486(1),rs4683677(1),rs6791367(1),rs6804364(1),rs9842771(1),3_141944762(1),rs6765793(1),rs6801872(1),rs9818453(1),rs4273386(1),rs4273387(1),rs4273388(1),rs13095425(1),rs201917493(1),rs13095771(1),rs9879281(1),rs13075673(1),rs9879294(1),rs9883341(1),rs9828211(…
rs73079145	3	50888044	C	T	0.9423	0.7866	5.1567	0.4156	7.904e-05	29	0	14	11	4	0	rs2040397(1),rs11130254(1),rs34985176(1),rs28412709(1),rs148996405(1),rs35256293(1),rs73074994(1),rs114646090(1),rs140958184(1),rs139121874(1),rs140184249(1),rs150245860(1),rs66793762(1),rs140470008(1),rs140354230(1)
rs10914738	1	33982960	C	T	0.8273	1.0056	2.6097	0.2431	7.945e-05	124	43	6	51	21	3	rs35253336(1),rs12565140(1),rs12037687(1),rs4652893(1),rs4652897(1),rs10914731(1),rs35613543(1),rs4652898(1),rs2336244(1),rs71647933(1),rs35260355(1),rs12045441(1),rs3795419(1),rs4233205(1),rs12046307(1),rs16835523(1),rs12047859(1),rs12044678(1),rs140853304(1),rs12049021(1),rs10914737(1),rs78174750(1),rs148725341(1),rs12024664(1),rs12564632(1),rs145938506(1),rs3816922(1),rs3889480(1),rs10798959(1…
rs139307252	4	147662817	A	T	0.9888	0.5357	56.5216	1.0227	7.976e-05	1	0	0	1	0	0	rs17785555(1)
rs13385817	2	233233678	G	T	0.6268	0.6922	2.6697	0.2489	7.992e-05	274	209	20	24	20	1	rs2981372(1),rs2678522(1),rs1518270(1),rs1518269(1),rs883160(1),rs883161(1),rs2981373(1),rs1850593(1),rs2741304(1),rs2741305(1),rs2741306(1),rs12694901(1),rs13386806(1),rs2678536(1),rs2678537(1),rs55974952(1),rs1048988(1),rs2741313(1),rs55781386(1),rs34356510(1),rs2853377(1),rs2697767(1),rs2697768(1),rs2678517(1),rs1130346(1),rs2945421(1),rs199815926(1),rs62192178(1),rs13023370(1),rs62192181(1),r…
rs551966	10	29474198	C	T	0.8555	0.8969	2.9766	0.2768	8.131e-05	84	53	20	11	0	0	rs506992(1),rs490959(1),rs520055(1),rs576605(1),rs522001(1),rs542644(1),rs181379007(1),rs111234151(1),rs558468(1),rs570942(1),rs501138(1)
rs550781	15	46943877	G	T	0.3235	0.9552	0.4135	0.2246	8.473e-05	245	102	48	62	33	0	rs570879(1),rs12438218(1),rs1520459(1),rs200529883(1),rs5812348(1),rs553647(1),rs552654(1),rs1850348(1),rs528041(1),rs521396(1),rs11447894(1),rs531768(1),rs529753(1),rs578527(1),rs542901(1),rs11070533(1),rs12102257(1),rs12101799(1),rs12917468(1),rs11070534(1),rs11070535(1),rs9635329(1),rs499567(1),rs523034(1),rs1607117(1),rs34792336(1),rs4775645(1),rs938637(1),rs509745(1),rs1554221(1),rs28600377(…
exm297422	3	33059981	G	A	0.9877	0.9875	13.7636	0.6671	8.485e-05	8	7	0	0	1	0	rs138463121(1)
rs4895947	6	133284345	G	A	0.9718	0.7764	11.6797	0.6254	8.498e-05	69	16	29	5	16	3	rs72556081(1),rs72556082(1),rs72556084(1),rs72556085(1),rs199699573(1),rs72556086(1),rs72556087(1),rs72556089(1),rs7756667(1),rs67273918(1),rs17062040(1),rs58301574(1),rs17062048(1),rs72556097(1),rs143226259(1),rs7752691(1),rs60885355(1),rs17062051(1),rs143800476(1),rs141593420(1),rs140821492(1),rs72556100(1),rs72556102(1),rs17062053(1)
rs6078050	20	11058880	C	T	0.7251	0.9718	2.3915	0.2219	8.507e-05	71	35	17	10	8	1	rs6078023(1),rs1998936(1),rs1327242(1),rs6033015(1),rs6040319(1),rs6078029(1),rs6078033(1),rs6040327(1),rs6078038(1),rs6078039(1),rs6040332(1),rs33910037(1),rs6074238(1),rs6131149(1),rs1022600(1),rs6078049(1),rs6040342(1),rs6074240(1),rs80093588(1)
rs73823556	4	65083084	T	C	0.8674	0.9643	2.9644	0.2766	8.562e-05	470	269	153	31	17	0	rs35716692(1),rs80177331(1),rs6841535(1),rs6836565(1),rs12651540(1),rs12649001(1),rs78247635(1),rs77126771(1),rs12648428(1),rs73226353(1),rs73226355(1),rs73226357(1),rs142515212(1),rs78347283(1),rs12646429(1),esv2663705(1),rs3045199(1),rs73226363(1),rs73226364(1),rs73226367(1),rs73226371(1),rs1531864(1),rs6847506(1),rs6831177(1),rs4364294(1),rs7696545(1),rs145387318(1),rs2062256(1),rs12642029(1),…
rs1092013	14	58202429	A	T	0.884	0.7494	3.7616	0.3373	8.584e-05	133	72	23	33	5	0	rs151101606(1),rs1092046(1),rs1092042(1),rs75466391(1),rs114482890(1),rs1092019(1),rs76462108(1),rs79493748(1),rs76858432(1),rs79420916(1),rs77345675(1),rs80091716(1),rs148360908(1),rs60196846(1),rs11158172(1),rs76807412(1),rs62003427(1),rs117711949(1),rs7150761(1),rs1956681(1),rs78551794(1),rs78543813(1),rs111985862(1),rs75920156(1),rs4901821(1),rs4898951(1),rs2208418(1),rs113036364(1),rs7157849…
rs6870714	5	2785072	C	T	0.6803	1.036	2.329	0.2153	8.604e-05	258	142	28	50	25	13	rs2132870(1),rs9313012(1),rs1024051(1),rs1024050(1),rs1024049(1),rs1024048(1),rs1024047(1),rs9313013(1),rs6864829(1),rs28581899(1),rs6890300(1),rs28753953(1),rs6860000(1),rs6896213(1),rs6860547(1),rs56187465(1),rs2088399(1),rs72709652(1),rs10041131(1),rs62333259(1),rs62335060(1),rs28610545(1),rs12332277(1),rs12332766(1),rs12332237(1),rs59235048(1),rs201011933(1),rs1574332(1),rs56196861(1),rs56386…
rs1875536	5	81968159	A	G	0.9074	0.7933	3.6605	0.3307	8.705e-05	44	12	15	3	12	2	rs35459974(1),rs13183123(1),rs17205299(1),rs13176223(1),rs12521188(1),rs17283897(1),rs144037566(1),rs13181661(1),rs4703909(1),rs35072995(1),rs35818090(1),rs10667304(1),rs115347182(1),rs17205390(1),rs17205397(1),rs17283932(1),rs17283939(1)
rs753750	17	30614704	A	T	0.6901	0.76	0.3018	0.3053	8.728e-05	114	53	22	20	19	0	rs200039787(1),rs113641171(1),rs12453221(1),rs9906766(1),rs894723(1),rs894724(1),rs1964662(1),rs726502(1),rs35308367(1),rs36096767(1),rs12451338(1),exm2272584(1),rs9895534(1),rs7217877(1),rs12453610(1),rs6505293(1),rs5002530(1),rs1115180(1),rs1115179(1),rs1530381(1),rs7219312(1),rs12450124(1),rs12950382(1),rs7210096(1),rs7216622(1),rs9908969(1),rs905065(1),rs9916581(1),rs9916839(1),rs9910291(1),r…
rs142545321	1	168503901	CTG	C	0.9602	0.6171	7.5898	0.5167	8.754e-05	44	17	4	21	1	1	rs72703789(1),rs72703795(1),rs72705805(1),rs474414(1),rs61801331(1),rs1737529(1),rs141673522(1),rs11580138(1),rs12062199(1),rs55920021(1),rs61802561(1),rs16860928(1),rs55748465(1),rs72705854(1),rs78644273(1),rs61007544(1),rs74120954(1),rs112685349(1),rs61802563(1),rs61079363(1),rs55874927(1),rs72705884(1),rs72705895(1)
rs11626685	14	40251879	C	G	0.9687	0.6126	9.9569	0.5862	8.833e-05	3	3	0	0	0	0	NONE
rs116869330	21	46564075	G	A	0.9643	0.6177	8.3162	0.5403	8.845e-05	33	14	12	5	2	0	rs113283329(1),rs138148293(1),rs13048685(1),rs145974161(1),rs75282669(1),rs117727881(1),rs117903119(1)
rs11082583	18	44933557	A	G	0.7025	0.9147	2.4185	0.2256	9.057e-05	312	117	96	85	14	0	rs10164040(1),rs12965648(1),rs10164267(1),rs16950864(1),rs11082568(1),rs11664905(1),rs1434511(1),rs12607072(1),rs9947662(1),rs11873243(1),rs11663646(1),rs9304345(1),rs7244673(1),rs16951645(1),rs141506936(1),rs147258554(1),rs4986190(1),rs4986214(1),rs12965654(1),rs12458974(1),rs28450247(1),rs35970525(1),rs1036350(1),rs5824671(1),rs754859(1),rs56291872(1),rs6507726(1),rs4331415(1),rs9960625(1),rs12…
rs191485647	7	40703118	G	A	0.9546	0.5308	7.533	0.5162	9.154e-05	9	9	0	0	0	0	NONE
rs147856962	6	150758190	A	C	0.9657	0.6944	7.0165	0.4981	9.165e-05	36	6	4	24	2	0	rs78227174(1),rs17676240(1),rs117915090(1),rs116713534(1),rs113690633(1),rs192895989(1),rs114297996(1),rs80280087(1),rs74484564(1),rs59205540(1),rs150333137(1),rs113635113(1),rs73782674(1),6_150819061(1),rs113493630(1),rs187770556(1),rs111775808(1),rs111987980(1),rs111502207(1),rs118182349(1),rs139723286(1),rs113012210(1),rs113607025(1),rs57905605(1),rs73617849(1),rs112682296(1)
rs145577344	6	39190810	T	A	0.9493	0.3677	10.9171	0.6114	9.234e-05	5	4	0	0	1	0	rs115905816(1)
rs1887938	14	25519379	G	C	0.1054	0.476	0.1967	0.416	9.245e-05	9	3	6	0	0	0	NONE
rs79212719	5	3858658	T	C	0.9559	0.3221	15.0397	0.6937	9.316e-05	12	11	1	0	0	0	NONE
rs71843056	19	939125	A	AT	0.9419	0.5867	6.397	0.4756	9.527e-05	154	117	4	32	1	0	rs112563040(1),rs113703584(1),rs117766092(1),rs76112584(1),rs150478674(1),rs10404470(1),rs10414086(1),rs28768802(1),rs139954315(1),rs62132345(1),rs733989(1),rs10402860(1),rs10414193(1),rs2283589(1),rs2283590(1),rs10404331(1),rs10404332(1),rs57616273(1),rs60224169(1),rs10415976(1),rs62132348(1),rs201406961(1),rs72454678(1),rs10411830(1),rs7258301(1),rs2238576(1),rs2238577(1),rs35587333(1),rs351036…
rs2528633	2	159589828	T	G	0.4369	0.7563	2.6575	0.2506	9.588e-05	382	348	29	5	0	0	rs62182976(1),rs72935256(1),rs17828333(1),rs62182977(1),rs933351(1)
rs4703905	5	81938017	G	T	0.6935	0.9778	2.3216	0.216	9.649e-05	227	196	12	5	14	0	rs13176010(1),rs13187352(1),rs13171099(1),rs13178791(1),rs1979871(1),rs13182664(1),rs35748674(1),rs13188633(1),rs34835929(1),rs13171598(1),5_81934082(1),rs78182080(1),rs13177801(1),rs4703544(1),rs13188554(1),rs34560726(1),rs4703906(1),rs13175662(1),rs1807792(1)
rs73413797	9	14778453	A	C	0.8354	0.9821	2.576	0.2427	9.682e-05	139	112	10	14	2	1	rs7040337(1),rs7026238(1),rs72548915(1),9_14760907(1),rs11790664(1),rs1724(1),rs10114365(1),rs2382499(1),rs79797930(1),rs17218977(1),rs954118(1),rs2131880(1),rs12685382(1),rs12683551(1),rs10961705(1),rs60113019(1),rs17311321(1)
rs112803755	13	20790451	A	G	0.9527	0.6548	5.8386	0.4527	9.72e-05	72	28	5	29	10	0	rs7322907(1),rs4769973(1),rs7623(1),rs7318163(1),rs145332111(1),rs4769974(1),rs9552101(1),rs9550621(1),rs7987144(1),rs5030702(1),rs1932429(1),rs200928545(1),rs60142152(1),rs2147136(1),rs200399791(1),rs945374(1),rs4769975(1),rs9509088(1),rs112718300(1),rs78298619(1),rs73431576(1),rs113723358(1),rs73431581(1),rs9509094(1),rs7981955(1),rs7324004(1),rs7322538(1),rs75287969(1),rs7322729(1),rs7329263(1…
Remission status
rs7105146	11	7568001	G	A	0.7657	1.0429	2.216	0.1671	1.919e-06	123	69	22	19	4	9	rs77438131(1),rs7937209(1),rs10769803(1),rs11041434(1),rs7121710(1),rs7121717(1),rs7121577(1),rs7105989(1),rs7122137(1),rs7125735(1),rs6578871(1),rs10839805(1),rs7949659(1),rs11464732(1),rs11601754(1),rs10743026(1),rs200850441(1),rs5789527(1),rs7479626(1),rs7481625(1),rs11821352(1),rs58774914(1),rs7127664(1),rs10839809(1),rs10839813(1),rs7105640(1),rs7932127(1),rs7942742(1),rs7105330(1),rs1076980…
rs114035480	2	172237959	T	G	0.8148	0.8836	0.3902	0.2022	3.254e-06	232	55	66	65	19	27	rs12613399(1),rs9653289(1),rs7605487(1),rs12611999(1),rs1811271(1),rs1319152(1),rs1477180(1),rs7566096(1),rs888273(1),rs6754377(1),rs1987418(1),rs4668379(1),rs13419135(1),rs11690059(1),rs4668380(1),rs6743965(1),rs10930464(1),rs11903215(1),rs6727785(1),rs10803858(1),rs10803859(1),rs10754977(1),rs7349362(1),rs11891021(1),rs10930466(1),rs888272(1),rs10930468(1),rs200373726(1),rs11695238(1),rs3409640…
rs146423616	9	81716907	C	T	0.4841	0.5013	0.3912	0.2028	3.676e-06	147	112	4	17	13	1	rs11788493(1),rs10867329(1),rs72744171(1),rs13294961(1),rs10122426(1),rs11138038(1),rs7031319(1),rs72744184(1),rs72744185(1),rs35750223(1),rs10122051(1),rs57142603(1),rs7872371(1),rs6559450(1),rs11138050(1),rs11138051(1),rs10118200(1),rs11138054(1),rs10867339(1),rs7021502(1),rs77995691(1),exm2259446(1),rs7860426(1),rs7341873(1),rs11138078(1),rs7041249(1),rs10867346(1),rs1341087(1),rs4146296(1),rs…
rs57279992	4	186006339	C	T	0.6694	0.8022	0.4654	0.1688	5.897e-06	78	14	23	2	26	13	rs61136607(1),rs10033666(1),rs56295552(1),rs56403607(1),rs6821517(1),rs67687492(1),rs66681261(1),rs55903146(1),rs61364357(1),rs4862502(1),rs6848662(1),rs4862503(1),rs4861656(1),rs4861657(1),rs4862504(1),rs75058519(1),rs10009829(1),rs6833170(1),rs4862505(1),rs7682828(1),rs1545950(1),rs1545951(1),rs1545952(1),rs1545953(1),rs1971984(1),rs6830968(1),rs10000467(1),rs10023015(1),rs10015008(1),rs6818749…
rs62218079	22	20152862	G	A	0.8666	0.9585	2.7539	0.2291	9.828e-06	177	93	27	21	31	5	rs2518827(1),rs2518828(1),rs2531720(1),rs2531707(1),rs2531721(1),rs2520733(1),rs73150855(1),rs2531711(1),rs73150856(1),rs200909566(1),rs201943522(1),rs79343076(1),rs17817665(1),rs77046301(1),rs62222177(1),rs62222178(1),rs4819860(1),rs368880(1),rs80146538(1),rs405342(1),rs79393192(1),rs17817689(1),rs729894(1),rs429965(1),rs62222179(1),rs201660291(1),rs695597(1),rs2286483(1),rs2286484(1),rs3804044(…
rs11208643	1	65852310	A	G	0.5001	0.9771	0.5312	0.1441	1.132e-05	213	78	66	53	4	12	rs199843117(1),1_65830295(1),rs1570868(1),rs1570869(1),rs9326063(1),rs10158872(1),rs10158873(1),rs11208637(1),rs8179492(1),rs6588136(1),rs6588137(1),rs6693498(1),rs7537733(1),rs6588138(1),rs6659883(1),rs6588140(1),rs35323984(1),rs201273305(1),rs1591364(1),rs4916047(1),rs716592(1),rs10493375(1),rs3818449(1),rs2296480(1),rs2296481(1),rs1408994(1),rs1334879(1),rs1334878(1),rs1334877(1),rs6588141(1),…
rs76973475	9	81727942	A	G	0.7144	0.8301	0.4659	0.1746	1.217e-05	103	31	41	9	13	9	rs11138072(1),rs10867343(1),rs10867344(1),rs10867345(1),rs11138073(1),rs144905655(1),rs72746114(1),rs7044885(1),rs12379226(1),rs10867347(1),rs11138085(1),rs12552083(1),rs35820496(1),rs10780294(1),rs10732690(1),rs11138102(1),rs1032404(1),rs57974207(1),rs62568190(1),rs17789217(1),rs17789223(1),rs17727294(1),9_81774548(1),rs62568192(1),rs148736950(1),rs12682880(1),rs10512082(1),rs2493603(1),psy_rs27…
rs148512536	11	72577301	TTTTTG	T	0.4842	0.9924	1.8356	0.1407	1.582e-05	194	122	26	30	12	4	rs55746970(1),rs59400415(1),rs1157343(1),rs10898868(1),rs12099027(1),rs7123876(1),rs10898870(1),rs11602366(1),rs12292949(1),rs67260737(1),rs1785212(1),rs7122044(1),rs58249351(1),rs141010895(1),rs534668(1),rs2282613(1),rs144487404(1),rs7110183(1),rs12289752(1),rs7944808(1),rs56271335(1),rs60355221(1),rs1367699(1),rs55905425(1),rs113355644(1),rs12293726(1),rs72969893(1),rs10793049(1),rs72969899(1),…
14_88411475	14	88411475	T	TA	0.1839	0.5598	2.9136	0.2492	1.775e-05	448	285	16	71	74	2	rs17123895(1),rs76328122(1),rs112774701(1),rs453780(1),rs56850023(1),rs382299(1),rs72690062(1),rs72690063(1),rs388850(1),rs110390(1),rs7146278(1),rs115254686(1),rs139772116(1),rs7141097(1),rs200379109(1),rs7151777(1),rs6574972(1),rs112634971(1),rs78359996(1),rs76736242(1),rs75849002(1),rs201424305(1),rs112695305(1),rs17123925(1),rs60797274(1),rs17123933(1),rs77996053(1),rs8019944(1),rs2301121(1),…
rs7704373	5	29559919	A	C	0.8321	0.8656	0.4107	0.2075	1.797e-05	116	66	13	29	7	1	rs72751452(1),rs72751455(1),rs115876498(1),rs75922464(1),rs148043381(1),rs182779(1),rs72753475(1),rs10073723(1),rs12153078(1),rs4867183(1),rs4403186(1),rs6885444(1),rs72753489(1),rs72753490(1),rs56215806(1),rs72753491(1),rs72753492(1),rs72753493(1),rs72753495(1),rs6880023(1),rs6858976(1),rs55830047(1),rs149218529(1),rs17634469(1),rs11737915(1),rs16899156(1),rs72753500(1),rs16899175(1),rs16899180(…
rs768377	2	20239252	T	C	0.8297	1.0148	2.3036	0.1949	1.857e-05	257	96	56	72	18	15	rs10204093(1),rs16987206(1),rs11887799(1),rs16987211(1),rs12328613(1),rs16987218(1),rs150735583(1),rs2304589(1),rs2278528(1),rs77857432(1),rs28742930(1),rs10175486(1),rs6757734(1),rs6716854(1),rs6717139(1),rs146503441(1),rs115265966(1),rs12467740(1),rs12615824(1),rs10175236(1),rs113183600(1),rs10211513(1),rs74795970(1),rs75832354(1),rs2293670(1),rs12614643(1),rs75724734(1),rs10203067(1),rs6721754…
rs117995561	9	81629735	T	C	0.9572	0.3662	0.0564	0.6754	2.074e-05	0	0	0	0	0	0	NONE
rs3087023	22	45259696	G	GCCT	0.6328	0.9293	1.9375	0.1555	2.095e-05	178	86	14	44	17	17	rs6007307(1),rs136674(1),rs136676(1),rs9626577(1),rs2301420(1),rs9626578(1),rs9626251(1),rs11703013(1),rs66632742(1),rs2269544(1),rs62232220(1),rs28493552(1),rs6007323(1),rs5766109(1),rs5766110(1),rs9626581(1),rs4308203(1),exm2268426(1),rs5766116(1),rs9626255(1),rs9626583(1),rs7291021(1),rs7286001(1),rs7291353(1),rs200939234(1),rs7289868(1),rs5765060(1),rs6006896(1),rs72130588(1),rs11704593(1),rs…
rs601746	10	96942283	T	C	0.7962	0.9969	2.1356	0.1787	2.171e-05	685	209	48	397	17	14	rs4917636(1),rs9332100(1),rs9332101(1),rs9332102(1),rs9332119(1),rs1799853(1),rs41291560(1),rs17443251(1),rs61886771(1),rs61886773(1),rs2860968(1),rs142415151(1),rs147814833(1),rs78124741(1),rs137904210(1),rs55804705(1),rs61886796(1),rs61886797(1),rs9332155(1),rs9332163(1),rs3980257(1),rs117973766(1),rs112365911(1),rs4351748(1),rs56044736(1),10_96734295(1),rs72818642(1),rs1934966(1),rs2153629(1),…
rs10851931	15	80654881	G	T	0.9073	0.905	0.3123	0.2757	2.418e-05	185	80	10	6	2	87	rs62006512(1),rs8032764(1),rs11072905(1),rs11072906(1),rs10851932(1),rs11072907(1),rs10851933(1),rs7170200(1),rs7169758(1),rs7169911(1),rs7170279(1),rs62006540(1),rs35557783(1),rs34855387(1),rs7175645(1),rs7175797(1),rs7175854(1),rs7177385(1),rs28548776(1),rs7176506(1),rs7177824(1),rs7178025(1),rs7177157(1),rs7181517(1),rs7182848(1),rs7181732(1),rs7181980(1),rs28379465(1),rs28600023(1),rs12915789…
rs201507982	19	28544797	T	TAAAA	0.5829	0.8421	0.5205	0.1558	2.781e-05	219	116	9	35	59	0	rs7249177(1),rs2086152(1),rs10424542(1),rs10424734(1),rs7257573(1),rs7251253(1),rs1117028(1),rs1117027(1),rs10423317(1),rs12974171(1),rs12981742(1),rs10500232(1),rs7248185(1),rs1987914(1),rs5827575(1),rs10408022(1),rs4805816(1),rs4805817(1),rs7252681(1),rs7245902(1),rs4805819(1),rs2219356(1),rs2198914(1),rs2198915(1),rs7359876(1),rs10853944(1),rs28633218(1),rs10439136(1),rs10439137(1),rs10439138(…
rs62583578	9	132629274	G	A	0.9476	0.7947	0.1844	0.4051	3.002e-05	280	15	3	27	178	57	rs150117726(1),rs7860870(1),rs72770249(1),rs150916899(1),rs113335566(1),rs113125874(1),rs149352613(1),rs62584830(1),rs1045441(1),rs1183(1),rs143283694(1),rs145812786(1),rs12002810(1),rs62584846(1),9_132595309(1),rs62584849(1),rs112895173(1),rs1034022(1),rs72755261(1),rs72755262(1),rs7019709(1),rs62584850(1),rs62584851(1),rs62584852(1),rs59392569(1),rs57312895(1),rs72755265(1),rs72755266(1),rs7852…
rs71404106	16	83764921	G	A	0.899	0.832	3.0524	0.2679	3.097e-05	108	52	37	18	1	0	rs73250500(1),rs73250501(1),rs8051258(1),rs11337708(1),rs8050373(1),rs73250502(1),rs58407834(1),rs73252703(1),rs73252705(1),rs57398434(1),rs73252708(1),rs35132801(1),rs74834521(1),rs6563973(1),rs34385583(1),rs71404107(1),rs34070320(1),rs8058487(1),rs3784988(1)
rs9528562	13	63403883	T	C	0.5655	0.8931	0.5327	0.1519	3.396e-05	383	162	105	84	29	3	rs9563985(1),rs9563986(1),rs10507688(1),rs1915564(1),rs34823691(1),rs4883687(1),rs9570744(1),rs59522525(1),rs201386878(1),rs200020060(1),rs9570746(1),rs4884441(1),rs9570747(1),rs9570748(1),rs1521254(1),rs9539592(1),rs9570749(1),rs1521257(1),rs1521259(1),rs9563988(1),rs9570750(1),rs2139848(1),rs9570751(1),rs9539594(1),rs1414376(1),rs9570752(1),rs1577485(1),rs34590947(1),rs142797800(1),rs4884442(1)…
rs1392067	11	36093840	G	T	0.8297	0.9078	2.3053	0.2017	3.446e-05	16	0	4	1	3	8	rs2173553(1),rs4545528(1),rs7126914(1),rs1392064(1),rs10713591(1),rs867928(1),rs10430962(1),rs76414475(1),rs11033404(1),rs77972254(1),rs12225204(1),rs10836488(1)
rs2199766	12	21319526	G	A	0.6452	1.0608	1.7925	0.1421	3.986e-05	771	551	179	30	6	5	rs140811169(1),rs4762697(1),rs75035250(1),rs976754(1),rs4149028(1),rs73247004(1),rs4149031(1),exm-rs4149032(1),rs4149033(1),rs4149034(1),rs10841753(1),rs2291073(1),rs75922682(1),rs58712885(1),rs61005542(1),rs11045833(1),rs35380692(1),rs11045856(1),rs12830545(1),rs4149070(1),rs4149071(1),rs200602796(1),rs139359833(1),rs201863998(1),rs201304263(1),rs2417971(1),rs11045923(1),rs3736080(1),rs3060667(1…
rs117693829	13	24888787	G	A	0.9311	0.4025	6.8552	0.4704	4.27e-05	12	11	0	1	0	0	rs35793500(1)
rs149434057	20	51277910	C	T	0.9795	0.5672	0.024	0.9158	4.652e-05	22	2	20	0	0	0	NONE
rs62485111	7	104135423	T	G	0.8925	0.8614	2.8409	0.2573	4.966e-05	128	38	29	55	6	0	rs142575639(1),rs118182584(1),rs143124029(1),rs141466936(1),rs139831070(1),rs117588463(1),rs150153143(1),rs73183161(1),rs56150315(1),rs56047102(1),rs117665516(1),rs73183169(1),rs147618510(1),rs73183174(1),rs75664762(1),rs10275423(1),rs73191759(1),rs73191761(1),rs73191763(1),rs150670133(1),rs73191765(1),rs73191768(1),rs79894440(1),rs10244913(1),rs73191793(1),rs116092742(1),rs73193607(1),rs73193608…
rs7769202	6	6169656	T	C	0.639	0.5715	2.2219	0.1969	5.001e-05	235	196	22	13	4	0	rs7746487(1),rs11756027(1),rs78476032(1),rs4142292(1),rs55734876(1),rs434602(1),rs900401(1),rs11754484(1),rs3799562(1),rs755656(1),exm-rs406238(1),rs414247(1),rs387528(1),rs199670548(1),rs786734(1),rs413627(1),rs366889(1)
rs35665717	9	81598741	C	T	0.9042	0.4707	0.2187	0.375	5.042e-05	3	1	0	1	1	0	rs17727049(1),rs35526825(1)
rs4754668	11	99978931	G	T	0.392	0.8674	0.5337	0.1551	5.165e-05	248	131	71	43	2	1	rs770574(1),rs1081339(1),rs770588(1),rs4754664(1),rs4754665(1),rs7116377(1),rs11345111(1),rs7933249(1),rs140573537(1),rs10791129(1),rs35938290(1),rs10791131(1),rs10894349(1),rs10894352(1),rs7945782(1),rs10750469(1),rs11222564(1),rs35481716(1),rs1363018(1),rs10750480(1),rs75675125(1),rs1452576(1),rs10791161(1),rs6590592(1),rs4753968(1),rs2059015(1),rs200812038(1),rs888600(1),rs7940707(1),rs9971437…
rs58919306	2	174305346	C	T	0.7307	0.9844	0.5196	0.1618	5.211e-05	84	0	2	2	39	41	rs6724653(1),rs6724879(1),rs7592453(1),rs7604994(1),rs7604996(1),rs7578994(1),rs7578832(1),rs55931790(1),rs919867(1),rs7600037(1),rs7586720(1),rs7586801(1),rs7586808(1),rs6433407(1),rs6433408(1),rs6433409(1),rs6433410(1),rs7600051(1),rs7587818(1),rs7574220(1),rs7577622(1),rs6433411(1),rs3845742(1),rs12464377(1),rs7562888(1),rs6759114(1),rs6744344(1),rs59202774(1),rs10497394(1),rs7573192(1),rs6217…
rs112364877	11	71412620	C	A	0.9479	0.5576	0.1484	0.4723	5.336e-05	364	34	84	209	37	0	rs12278869(1),rs11234282(1),rs191784250(1),rs111635283(1),rs4944110(1),rs61025564(1),rs4503573(1),rs9326446(1),rs9326447(1),rs7116448(1),rs7116711(1),rs11234373(1),rs4945103(1),rs11234375(1),rs11501830(1),rs112764101(1),rs4945109(1),rs4945113(1),rs7105749(1),rs76576985(1),rs74673520(1),rs112896681(1),rs9735947(1),rs9737143(1),rs150211937(1),rs72475687(1),rs9734350(1),rs9285815(1),rs9736454(1),rs9…
rs56386303	21	43450149	C	T	0.9293	0.4529	0.1753	0.4349	6.241e-05	29	26	2	1	0	0	rs139405122(1)
rs8101201	19	15607508	A	G	0.6698	0.9361	1.8542	0.1543	6.304e-05	93	70	8	3	3	9	rs60989145(1),rs199772571(1),rs12984478(1),rs60453140(1),rs55875314(1),rs139491741(1),rs11667549(1),rs11670518(1),rs113123342(1),rs57669263(1),rs111689362(1),rs199504717(1),rs200811184(1),rs201744829(1),rs8110707(1)
rs7515934	1	2359940	C	T	0.8074	0.9811	0.4837	0.1816	6.364e-05	41	30	1	6	2	2	rs112972257(1),rs12118145(1),rs10797422(1),rs12116807(1),rs12116913(1),rs10910075(1),rs2494642(1),rs4531246(1),rs10797424(1),rs2494641(1)
rs77168925	9	92302963	T	A	0.921	0.7026	3.7243	0.3292	6.499e-05	80	46	8	10	15	1	rs12551664(1),rs111293922(1),rs111383598(1),rs112870749(1),rs113716566(1),rs150026522(1),rs112917024(1),rs117291066(1),rs111435598(1),rs113205263(1),rs12553534(1),rs111654155(1),rs78221409(1),rs113823669(1),rs111698583(1),rs111352338(1),rs75644263(1),rs79563310(1),rs79010760(1),rs11265869(1),rs58857880(1),rs11265870(1),rs11265871(1),rs113600808(1),rs73648579(1),rs73648580(1)
rs140903609	19	50007785	C	T	0.9615	0.3783	0.0564	0.7198	6.5e-05	0	0	0	0	0	0	NONE
rs200140388	1	179406817	A	AG	0.8453	0.6611	2.6289	0.2421	6.522e-05	606	288	87	231	0	0	rs12746331(1),rs34315375(1),rs11581659(1),rs6425536(1),rs61821463(1),rs201045376(1),rs59238300(1),rs12756624(1),rs35765521(1),rs4322197(1),rs4322198(1),rs5779020(1),rs12724778(1),rs4495640(1),rs3935240(1),rs12730642(1),rs10913739(1),rs12746001(1),rs12751550(1),rs12755634(1),rs71630219(1),rs12755804(1),rs12743585(1),rs34323172(1),rs4652368(1),rs4424451(1),rs4261076(1),rs12747626(1),rs12723027(1),r…
rs421057	6	13278928	G	A	0.3422	1.017	1.8063	0.1484	6.733e-05	331	116	18	107	88	2	rs9942440(1),rs71688869(1),rs440530(1),rs371122(1),rs12212533(1),rs12192056(1),rs4711958(1),rs4715202(1),rs35275607(1),rs202066(1),rs1937767(1),rs77605691(1),rs68050381(1),rs9357660(1),rs4605869(1),rs1223397(1),rs1223399(1),rs1223400(1),rs1223401(1),rs1223402(1),rs1223403(1),rs1232392(1),rs202054(1),rs147147869(1),rs3830717(1),rs138719441(1),rs9395602(1),rs9381884(1),rs3817737(1),rs3817738(1),rs4…
rs1648957	6	104506704	C	T	0.4925	0.8884	1.8234	0.1508	6.817e-05	150	31	61	19	36	3	rs1736577(1),rs859985(1),rs859984(1),rs859983(1),rs859982(1),rs859981(1),rs859980(1),rs705637(1),rs859979(1),rs859978(1),rs860933(1),rs1648970(1),rs67279531(1),6_104503361(1),rs199990733(1),rs1736576(1),rs1736575(1),rs1648964(1),rs2743018(1),rs1648963(1),rs1648962(1),rs201070404(1),rs1648961(1),rs1736574(1),rs1648960(1),rs1648959(1),rs1736573(1),rs1648958(1),rs1736572(1),rs11302284(1),rs2743017(1…
rs59884246	1	115119998	A	T	0.7873	0.8642	0.4731	0.188	6.842e-05	174	110	26	9	28	1	rs35812077(1),rs1813046(1),rs11102812(1),rs1810203(1),rs11102817(1),rs6664205(1),rs34659845(1),rs11102822(1),rs200746184(1),rs6700833(1),rs11578037(1),rs34809814(1),rs138511726(1),rs12730318(1),rs222500(1),rs11102824(1),rs5777197(1),rs12129663(1),rs12145066(1),rs11102825(1),rs6681510(1),rs7541738(1),rs7530320(1),rs6537838(1),rs12096424(1),rs12122655(1),rs12120232(1),rs200348341(1),rs201035353(1),…
rs59884246	1	115119998	A	T	0.7873	0.8642	0.4731	0.188	6.842e-05	174	110	26	9	28	1	rs35812077(1),rs1813046(1),rs11102812(1),rs1810203(1),rs11102817(1),rs6664205(1),rs34659845(1),rs11102822(1),rs200746184(1),rs6700833(1),rs11578037(1),rs34809814(1),rs138511726(1),rs12730318(1),rs222500(1),rs11102824(1),rs5777197(1),rs12129663(1),rs12145066(1),rs11102825(1),rs6681510(1),rs7541738(1),rs7530320(1),rs6537838(1),rs12096424(1),rs12122655(1),rs12120232(1),rs200348341(1),rs201035353(1),…
rs6909442	6	138242487	C	G	0.7127	0.8171	0.4996	0.1746	7.089e-05	140	33	48	21	34	4	rs774628(1),rs685721(1),rs2575005(1),rs1416173(1),rs619796(1),rs60580803(1),rs610366(1),rs596595(1),rs688652(1),rs591854(1),rs653520(1),rs657597(1),rs2788288(1),rs681983(1),rs681992(1),rs654912(1),rs583522(1),6_138190118(1),rs629953(1),rs598493(1),rs643177(1),rs71670547(1),rs661561(1),rs582757(1),exm-rs610604(1),rs642627(1),rs622091(1),rs1082428(1),rs1082427(1),rs603904(1),rs1082425(1),rs601035(1…
rs66481055	21	40382795	C	G	0.6408	0.4347	2.4341	0.2249	7.645e-05	300	249	19	14	18	0	rs8130738(1),rs2836827(1),rs7276101(1),rs2836834(1),rs2836841(1),rs7275865(1),rs8134425(1),rs8134572(1),rs8134721(1),rs8130068(1),rs8131298(1),rs8133785(1),rs2836846(1),rs145413586(1),rs8127295(1),rs9305663(1),rs1000386(1),rs9983910(1),rs2242930(1),rs2836848(1),rs2836849(1),rs1888483(1),rs35474192(1),rs6517503(1),rs9974440(1),rs722792(1),rs5843940(1),rs13050568(1),rs9974632(1),rs2836855(1),rs1477…
rs2171491	7	135815329	G	A	0.8483	0.9138	0.4351	0.2105	7.687e-05	142	100	3	21	18	0	rs10281536(1),7_135809893(1),rs17242111(1),rs11771583(1),rs2171490(1),rs10954514(1),rs62492466(1),rs5887759(1),rs17242365(1),rs74639100(1),rs62492468(1),rs62492471(1),rs1386778(1),rs834764(1),rs146615607(1),rs62492473(1),rs17242799(1),rs834770(1),rs834771(1),rs1825883(1),rs834773(1),rs834774(1),rs834775(1),rs9785035(1),rs834780(1),rs62489260(1),rs741633(1),rs834782(1),rs200455473(1),rs2633362(1),…
rs146148875	16	53398838	TTAA	T	0.9013	0.4892	0.2484	0.3524	7.731e-05	7	3	0	3	0	1	rs112198152(1),rs62048489(1),rs143864003(1),rs147794746(1)
rs71362309	17	2256111	G	A	0.7324	0.609	2.2703	0.2077	7.879e-05	205	74	38	62	27	4	rs202185444(1),rs200961509(1),rs35257150(1),rs67427319(1),rs35280661(1),rs2447087(1),rs2447088(1),rs2429901(1),rs2447089(1),rs2005029(1),rs898750(1),exm2272479(1),rs2926992(1),rs9903124(1),rs67398811(1),rs57401276(1),rs9303051(1),rs9896775(1),rs9903419(1),rs189291173(1),rs75340970(1),rs9895347(1),rs67887169(1),rs11450494(1),rs56187034(1),rs2447104(1),rs2447105(1),rs2447106(1),rs2447107(1),rs24471…
rs16978088	15	87467650	A	G	0.7813	0.876	0.4886	0.1819	8.201e-05	197	140	53	4	0	0	rs28379766(1),rs12916341(1),rs138431201(1),rs11635786(1)
rs10809800	9	12589981	T	C	0.7334	1.0038	0.5242	0.1642	8.368e-05	692	604	54	31	2	1	rs2104400(1),rs199615749(1),rs4741235(1),rs10124604(1),rs1325110(1),rs1154884(1),rs4741236(1),rs4741237(1),rs10960713(1),rs10756379(1),rs1157330(1),rs10809802(1),rs4741238(1),rs7038527(1),rs7022185(1),rs10809804(1),rs1325114(1),rs1925236(1),rs10738285(1),rs10809805(1),rs1359443(1),rs140847(1),rs10960721(1),rs2181818(1),rs10756389(1),rs10756390(1),rs996696(1),rs2382358(1),rs1022903(1),rs10435754(1…
rs12460269	19	28537936	G	A	0.9064	0.7927	3.078	0.2878	9.342e-05	66	25	9	29	3	0	rs117069690(1),rs79022004(1),rs148214679(1),rs77668521(1),rs143098309(1),rs4805922(1),rs4805054(1),rs78429552(1),rs76398568(1),rs146895419(1),rs150813173(1),rs148780282(1),rs200170980(1),rs144692142(1),rs201191946(1),rs60874804(1),rs74619687(1),rs17758055(1),rs988728(1),rs12151228(1),rs60325716(1),rs58351793(1),rs58772604(1),rs58670750(1),rs11666573(1),rs79600139(1),rs79147313(1),rs17714483(1),rs…
rs10778809	12	81676069	T	C	0.2586	0.9934	1.8696	0.1605	9.671e-05	520	250	127	106	36	1	rs76962968(1),rs12425311(1),rs10746184(1),rs6539564(1),rs9888421(1),rs112700246(1),rs143222174(1),rs143982958(1),rs113124983(1),rs10778803(1),rs1882190(1),rs7314627(1),rs1573945(1),rs1921065(1),rs1921068(1),rs7133165(1),rs1921073(1),rs1317113(1),rs10862271(1),rs10746185(1),rs7489279(1),rs7978282(1),12_81640841(1),12_81645448(1),rs2805(1),rs10437862(1),rs10778807(1),rs3794325(1),rs1921034(1),rs107…
rs1544860	12	27966453	A	G	0.6133	0.6071	2.0574	0.1853	9.883e-05	255	208	38	5	4	0	rs67458169(1),rs11049148(1),rs10842996(1),rs10842997(1),rs12423100(1),rs10842998(1),rs1971733(1),rs11610005(1),rs10743609(1)
rs1611062	5	67538294	TC	T	0.7775	0.6319	0.4277	0.2182	9.948e-05	38	25	8	2	3	0	rs148132925(1),rs173702(1),rs1974781(1),rs78923816(1),rs173703(1)
rs690217	15	47360672	C	T	0.319	0.8406	0.5299	0.1632	9.948e-05	566	389	71	34	72	0	rs8030558(1),rs9920832(1),rs10438311(1),rs10438312(1),rs11070549(1),rs35418869(1),rs6493244(1),rs8036348(1),rs10775134(1),rs11070554(1),rs4349090(1),rs116942585(1),rs4564509(1),rs6493247(1),rs6493248(1),rs10220847(1),rs2413839(1),rs11070557(1),rs151126188(1),rs148244888(1),rs28483772(1),rs8043480(1),rs7183100(1),rs6493250(1),rs4775659(1),rs10152664(1),rs11631201(1),rs2413841(1),rs9806710(1),rs992…

## Sheet: ST4
Table S4 MAGMA gene set enrichment analysis
Number of Genes	b	SE	p	Description
Percentage change of MADRS from baseline
5	1.6627	0.41826	3.5291e-05	GO_bp:go_negative_regulation_of_glucocorticoid_metabolic_process
49	0.42725	0.11483	9.9631e-05	Curated_gene_sets:roessler_liver_cancer_metastasis_dn
13	0.83965	0.22771	0.00011363	GO_bp:go_alditol_metabolic_process
33	0.55705	0.15376	0.00014609	GO_bp:go_neuronal_action_potential
398	0.15151	0.042717	0.00019541	GO_bp:go_regulation_of_peptidase_activity
6	0.99754	0.28352	0.00021762	GO_bp:go_alditol_catabolic_process
26	0.80469	0.22909	0.00022244	Curated_gene_sets:nikolsky_breast_cancer_5p15_amplicon
243	0.175	0.05079	0.00028562	GO_bp:go_coenzyme_metabolic_process
17	0.62653	0.18542	0.00036454	Curated_gene_sets:reactome_metabolism_of_amine_derived_hormones
139	0.21916	0.065152	0.00038521	GO_bp:go_coenzyme_biosynthetic_process
6	1.2173	0.37343	0.0005586	GO_bp:go_odontoblast_differentiation
17	0.65925	0.20227	0.0005596	GO_bp:go_osteoclast_development
6	0.9096	0.28129	0.00061228	GO_cc:go_picln_sm_protein_complex
12	0.72677	0.22644	0.00066588	GO_bp:go_forebrain_morphogenesis
20	0.60295	0.18826	0.00068165	Curated_gene_sets:zhu_skil_targets_up
4	1.5112	0.47289	0.00069903	GO_bp:go_dopamine_catabolic_process
6	1.29	0.40909	0.00080831	GO_bp:go_phenol_containing_compound_catabolic_process
23	0.47241	0.15069	0.00086052	Curated_gene_sets:moreira_response_to_tsa_up
48	0.38785	0.12381	0.00086736	GO_bp:go_zymogen_activation
5	1.3468	0.43016	0.00087287	GO_bp:go_dorsal_root_ganglion_development
Response status
12	1.0287	0.26201	4.3309e-05	GO_bp:go_synaptic_vesicle_clustering
5	1.5868	0.41011	5.4792e-05	GO_bp:go_negative_regulation_of_glucocorticoid_metabolic_process
8	1.2056	0.31379	6.1254e-05	GO_bp:go_regulation_of_synaptic_vesicle_clustering
6	1.2931	0.35862	0.00015602	GO_bp:go_response_to_oleic_acid
7	1.242	0.35307	0.0002181	GO_bp:go_anterior_posterior_axon_guidance
8	1.0183	0.29022	0.00022579	Curated_gene_sets:reactome_netrin_mediated_repulsion_signals
18	0.64008	0.1844	0.00025981	Curated_gene_sets:biocarta_ami_pathway
6	1.255	0.36613	0.00030516	GO_bp:go_odontoblast_differentiation
23	0.5367	0.15726	0.00032229	GO_bp:go_nad_metabolic_process
35	0.46697	0.13809	0.00036101	Curated_gene_sets:reactome_formation_of_fibrin_clot_clotting_cascade
9	0.94666	0.28247	0.00040292	Curated_gene_sets:reactome_caspase_activation_via_dependence_receptors_in_the_absence_of_ligand
49	0.37408	0.1126	0.00044742	Curated_gene_sets:roessler_liver_cancer_metastasis_dn
5	1.3802	0.42176	0.00053403	GO_bp:go_dorsal_root_ganglion_development
42	0.41258	0.12896	0.00069004	Curated_gene_sets:nakamura_metastasis_model_dn
6	0.96916	0.31424	0.0010224	GO_cc:go_sex_chromatin
13	0.68731	0.22329	0.0010433	GO_bp:go_alditol_metabolic_process
13	0.64985	0.21159	0.0010673	Curated_gene_sets:biocarta_extrinsic_pathway
32	0.41125	0.13404	0.0010784	GO_bp:go_protein_targeting_to_vacuole
51	0.3548	0.11634	0.0011472	Curated_gene_sets:weston_vegfa_targets_6hr
10	0.74752	0.24774	0.0012767	GO_mf:go_tat_protein_binding
Remission status
7	1.3179	0.32841	3.0088e-05	Curated_gene_sets:yamanaka_glioblastoma_survival_dn
97	0.31809	0.080671	4.0389e-05	GO_bp:go_negative_regulation_of_extrinsic_apoptotic_signaling_pathway
20	0.70546	0.18319	5.9029e-05	Curated_gene_sets:pid_nfkappab_canonical_pathway
146	0.23816	0.066127	0.00015855	GO_bp:go_regulation_of_extrinsic_apoptotic_signaling_pathway
21	0.59992	0.16933	0.00019838	Curated_gene_sets:biocarta_stress_pathway
45	0.44163	0.12773	0.00027335	Curated_gene_sets:tsunoda_cisplatin_resistance_dn
12	0.76094	0.22082	0.00028518	Curated_gene_sets:reactome_tnfr1_induced_proapoptotic_signaling
6	1.1071	0.32174	0.00029037	GO_bp:go_peptidoglycan_catabolic_process
63	0.36789	0.10877	0.00036023	GO_bp:go_smooth_muscle_cell_migration
129	0.22987	0.068795	0.00041765	Curated_gene_sets:reactome_death_receptor_signalling
4	1.2652	0.38431	0.00049807	GO_bp:go_protein_deubiquitination_involved_in_ubiquitin_dependent_protein_catabolic_process
10	0.88618	0.27054	0.00052831	GO_bp:go_indole_containing_compound_catabolic_process
49	0.33813	0.10685	0.0007781	GO_bp:go_receptor_localization_to_synapse
11	0.81018	0.26	0.00091803	GO_bp:go_aromatic_amino_acid_family_metabolic_process
31	0.44549	0.14377	0.00097391	Curated_gene_sets:pid_avb3_opn_pathway
8	0.91831	0.3	0.0011046	GO_bp:go_tryptophan_metabolic_process
122	0.21699	0.071321	0.001175	Curated_gene_sets:whitfield_cell_cycle_m_g1
46	0.33458	0.11011	0.0011897	GO_bp:go_cellular_biogenic_amine_metabolic_process
208	0.15813	0.052101	0.0012039	GO_bp:go_negative_regulation_of_apoptotic_signaling_pathway
7	1.011	0.33478	0.0012665	GO_bp:go_negative_regulation_of_endothelial_cell_differentiation
